# Supplementary material for: Symptoms of depression among outpatients with suspected COVID-19 in metropolitan Local Government Areas of Kaduna State, Nigeria
Source: PLoS One. 2024 May 16;19(5):e0288567. doi: 10.1371/journal.pone.0288567 (PMC11098515; doi:10.1371/journal.pone.0288567)
Supplement: S1 Data — (XLSX) [file pone.0288567.s001.xlsx]

## Sheet: Sheet3
Question 18	1. I feel sad
Row Labels	Count of Interviewer ID
Big time trader	3
Government worker	10
Housewife	50
Petty trader	34
Private sector worker	11
Unemployed	63
Grand Total	171

## Sheet: Symptoms of Depression and A...
start	end	today	deviceid	Section A. Bio Data	Interviewer ID	Objective	Consent	1. LGA	2. Ward	3. Settlement	4. Age	5 Sex	6 Highest Level of Education	7. Occupation	8. Income	Section B. ARI	Is this a case or a control	9. Symptoms	9. Symptoms/Fever	9. Symptoms/Cough	9. Symptoms/Sorethroat	9. Symptoms/Sneezing	9. Symptoms/Breathlessness	9. Symptoms/Loss of Taste	9. Symptoms/Body Weakness	9. Symptoms/Malaise	9. Symptoms/Headache	9. Symptoms/Insomnia	9. Symptoms/Others	9. Symptoms/Sore throat	Others.....	10. Duration of Symptoms	11. Type of facility Visited	12. Clinician Consulted	Others.........	13. What was the diagnosis	others.....	14. Satisfied with Treatment	15. Recovered	16 If yes to question 15, after how many days?	17. History of similar illness in any family member	Do you know anybody with similar illness	Section C. Beck's Depression Inventory	Question 18	Question 19	Question 20	Question 21	Question 22	Question 23
2022-03-25 15:45:08	2022-03-28 12:38:29	2022-03-25	865003048959439		Kjm002		Yes	Chikun	Kunai	Fsgdh	25	Male	Secondary	Big time trader	20,000 to 24,000		Case	Cough														3-4days	Secondary (General Hospital)	CHO		RTI		No	Yes	3-4days	Yes	Yes		1. I feel sad	1. I feel discouraged about the future.	1. I feel I have failed more than the average person.	2. I don't get real satisfaction out of anything anymore.	1 I feel guilty a good part of the time.	1. I feel I may be punished.
2022-03-24 09:49:13	2022-03-24 09:50:32	2022-03-24	collect:Mod1uvzUXJhwS4vE		H		Yes	Chikun	Kakau	R	52	Male	Tertiary	Petty trader	20,000 to 24,000		Case	Fever Sore throat	1	0	0	0	0	0	0	0	0	0	0	1		3-4days	Tertairy (Teaching Hospital)	CHO		RTI		Yes	Yes	1-2 days	Yes	Yes		1. I feel sad	1. I feel discouraged about the future.	1. I feel I have failed more than the average person.	1. I don't enjoy things the way I used to.	1 I feel guilty a good part of the time.	1. I feel I may be punished.
2022-03-25 15:45:08	2022-03-28 12:38:29	2022-03-25	865003048959439		Kjm002		Yes	Chikun	Sabon Gari	Chikun street	18	Female	Secondary	Government worker	30,000 and above		Case	Fever Cough Headache	1	1	0	0	0	0	0	0	1	0	0	0		5-6 days	Primary (PHC)	CHEW		Malaria		Yes	Yes	5-6 days	No	No		0. I do not feel sad.	0. I am not particularly discouraged about the future.	0. I do not feel like a failure.	0. I get as much satisfaction out of things as I used to.	0 I don't feel particularly guilty	0. I don't feel I am being punished.
2022-03-28 12:44:26	2022-03-28 13:03:49	2022-03-28	865003048959439		Kjm003		Yes	Chikun	Sabon Gari	Buruku road	25	Female	Tertiary	Housewife	<15,000		Case	Fever Cough Body Weakness Headache	1	1	0	0	0	0	1	0	1	0	0	0		3-4days	Primary (PHC)	CHEW		Malaria		Yes	Yes	5-6 days	No	No		0. I do not feel sad.	0. I am not particularly discouraged about the future.	0. I do not feel like a failure.	0. I get as much satisfaction out of things as I used to.	0 I don't feel particularly guilty	0. I don't feel I am being punished.
2022-03-29 11:02:51	2022-03-29 11:06:00	2022-03-29	865003048959439		Kjm003		Yes	Chikun	Sabon Gari	Iri street	35	Male	Primary	Government worker	30,000 and above		Case	Fever Cough Headache Body Weakness	1	1	0	0	0	0	1	0	1	0	0	0		3-4days	Primary (PHC)	CHEW		Malaria		Yes	Yes	5-6 days	No	No		0. I do not feel sad.	0. I am not particularly discouraged about the future.	0. I do not feel like a failure.	0. I get as much satisfaction out of things as I used to.	0 I don't feel particularly guilty	0. I don't feel I am being punished.
2022-03-29 14:01:45	2022-03-29 14:03:40	2022-03-29	865003048959439		Kjm003		Yes	Chikun	Sabon Gari	Mano close	45	Female	Primary	Housewife	<15,000		Case	Fever Cough Headache	1	1	0	0	0	0	0	0	1	0	0	0		3-4days	Primary (PHC)	CHEW		Malaria		Yes	Yes	5-6 days	No	No		0. I do not feel sad.	0. I am not particularly discouraged about the future.	0. I do not feel like a failure.	0. I get as much satisfaction out of things as I used to.	0 I don't feel particularly guilty	0. I don't feel I am being punished.
2022-03-28 12:23:57	2022-03-28 12:51:16	2022-03-28	collect:iB3IBzkQnv5mqDb6		Kjm001		Yes	Chikun	Rido	Tudun wada behind LEA kudansa	78	Female	Primary	Petty trader	<15,000		Case	Cough Sore throat Headache	0	1	0	0	0	0	0	0	1	0	0	1		>14 days	Primary (PHC)	CHEW		Typhoid Fever		Yes	No		No	No		1. I feel sad	1. I feel discouraged about the future.	1. I feel I have failed more than the average person.	0. I get as much satisfaction out of things as I used to.	1 I feel guilty a good part of the time.	1. I feel I may be punished.
2022-03-29 13:07:14	2022-03-29 13:17:19	2022-03-29	collect:iB3IBzkQnv5mqDb6		KJM001		Yes	Chikun	Rido	Galadima street	37	Female	Tertiary	Government worker	30,000 and above		Case	Fever Cough Body Weakness Headache	1	1	0	0	0	0	1	0	1	0	0	0		1-2 days	Primary (PHC)	CHEW		Typhoid Fever		Yes	Yes	3-4days	No	No		0. I do not feel sad.	0. I am not particularly discouraged about the future.	0. I do not feel like a failure.	0. I get as much satisfaction out of things as I used to.	0 I don't feel particularly guilty	0. I don't feel I am being punished.
2022-03-29 13:42:01	2022-03-29 13:47:20	2022-03-29	collect:iB3IBzkQnv5mqDb6		KJM001		Yes	Chikun	Rido	Maruba	27	Female	Secondary	Housewife	<15,000		Case	Cough Fever	1	1	0	0	0	0	0	0	0	0	0	0		3-4days	Primary (PHC)	CHEW		Typhoid Fever		Yes	Yes	3-4days	No	No		0. I do not feel sad.	0. I am not particularly discouraged about the future.	0. I do not feel like a failure.	0. I get as much satisfaction out of things as I used to.	0 I don't feel particularly guilty	0. I don't feel I am being punished.
2022-03-29 14:00:43	2022-03-29 14:03:26	2022-03-29	collect:iB3IBzkQnv5mqDb6		KJM001		Yes	Chikun	Rido	School road	29	Female	Secondary	Petty trader	<15,000		Case	Fever Cough Headache	1	1	0	0	0	0	0	0	1	0	0	0		3-4days	Primary (PHC)	CHEW		Typhoid Fever		Yes	Yes	3-4days	No	No		0. I do not feel sad.	0. I am not particularly discouraged about the future.	0. I do not feel like a failure.	0. I get as much satisfaction out of things as I used to.	0 I don't feel particularly guilty	0. I don't feel I am being punished.
2022-03-29 14:28:23	2022-03-29 14:32:39	2022-03-29	collect:iB3IBzkQnv5mqDb6		KJM001		Yes	Chikun	Rido	Kudansa	53	Male	Secondary	Petty trader	15,000 to 19,000		Case	Fever Cough Headache	1	1	0	0	0	0	0	0	1	0	0	0		1-2 days	Primary (PHC)	CHEW		Typhoid Fever		Yes	Yes	1-2 days	No	No		0. I do not feel sad.	0. I am not particularly discouraged about the future.	0. I do not feel like a failure.	0. I get as much satisfaction out of things as I used to.	0 I don't feel particularly guilty	0. I don't feel I am being punished.
2022-03-30 13:04:50	2022-03-30 13:07:40	2022-03-30	collect:iB3IBzkQnv5mqDb6		KJM001		Yes	Chikun	Narayi	Ganuwa street	70	Female	Primary	Petty trader	<15,000		Case	Fever Cough Headache	1	1	0	0	0	0	0	0	1	0	0	0		3-4days	Primary (PHC)	CHEW		Typhoid Fever		Yes	Yes	1-2 days	No	No		0. I do not feel sad.	0. I am not particularly discouraged about the future.	0. I do not feel like a failure.	0. I get as much satisfaction out of things as I used to.	0 I don't feel particularly guilty	0. I don't feel I am being punished.
2022-03-30 13:09:38	2022-03-30 13:11:57	2022-03-30	collect:iB3IBzkQnv5mqDb6		KJM001		Yes	Chikun	Narayi	Bayan duste	47	Female	Secondary	Petty trader	15,000 to 19,000		Case	Cough Fever Body Weakness	1	1	0	0	0	0	1	0	0	0	0	0		1-2 days	Primary (PHC)	CHEW		Typhoid Fever		Yes	Yes	3-4days	No	No		0. I do not feel sad.	0. I am not particularly discouraged about the future.	0. I do not feel like a failure.	0. I get as much satisfaction out of things as I used to.	0 I don't feel particularly guilty	0. I don't feel I am being punished.
2022-03-30 13:13:54	2022-03-30 13:16:57	2022-03-30	collect:iB3IBzkQnv5mqDb6		KJM001		Yes	Chikun	Narayi	KUJAMA street	15	Female	Primary	Unemployed	<15,000		Case	Cough Fever Body Weakness	1	1	0	0	0	0	1	0	0	0	0	0		1-2 days	Primary (PHC)	CHEW		Typhoid Fever		Yes	Yes	1-2 days	No	No		0. I do not feel sad.	0. I am not particularly discouraged about the future.	0. I do not feel like a failure.	0. I get as much satisfaction out of things as I used to.	0 I don't feel particularly guilty	0. I don't feel I am being punished.
2022-03-30 13:19:17	2022-03-30 13:21:14	2022-03-30	collect:iB3IBzkQnv5mqDb6		KJM001		Yes	Chikun	Narayi	Sarki road	29	Female	Secondary	Petty trader	15,000 to 19,000		Case	Cough Fever Headache	1	1	0	0	0	0	0	0	1	0	0	0		3-4days	Primary (PHC)	CHEW		Typhoid Fever		Yes	Yes	1-2 days	No	No		0. I do not feel sad.	0. I am not particularly discouraged about the future.	0. I do not feel like a failure.	0. I get as much satisfaction out of things as I used to.	0 I don't feel particularly guilty	0. I don't feel I am being punished.
2022-03-30 13:23:31	2022-03-30 13:26:22	2022-03-30	collect:iB3IBzkQnv5mqDb6		KJM001		Yes	Chikun	Narayi	Makarfi road	36	Male	Secondary	Petty trader	15,000 to 19,000		Case	Cough Fever	1	1	0	0	0	0	0	0	0	0	0	0		3-4days	Primary (PHC)	CHEW		Typhoid Fever		Yes	Yes	3-4days	No	No		0. I do not feel sad.	0. I am not particularly discouraged about the future.	0. I do not feel like a failure.	0. I get as much satisfaction out of things as I used to.	0 I don't feel particularly guilty	0. I don't feel I am being punished.
2022-03-31 14:39:01	2022-03-31 14:44:25	2022-03-31	collect:iB3IBzkQnv5mqDb6		KJM001		Yes	Chikun	Narayi	Narayi	25	Female	Secondary	Petty trader	15,000 to 19,000		Case	Fever Cough	1	1	0	0	0	0	0	0	0	0	0	0		3-4days	Primary (PHC)	CHEW		Typhoid Fever		Yes	Yes	1-2 days	No	No		0. I do not feel sad.	0. I am not particularly discouraged about the future.	0. I do not feel like a failure.	0. I get as much satisfaction out of things as I used to.	0 I don't feel particularly guilty	0. I don't feel I am being punished.
2022-03-31 14:47:53	2022-03-31 14:50:50	2022-03-31	collect:iB3IBzkQnv5mqDb6		KJM001		Yes	Chikun	Narayi	Danfodio Narayi	16	Male	Secondary	Petty trader	<15,000		Case	Fever Cough	1	1	0	0	0	0	0	0	0	0	0	0		3-4days	Primary (PHC)	CHEW		Typhoid Fever		Yes	Yes	3-4days	No	No		0. I do not feel sad.	0. I am not particularly discouraged about the future.	0. I do not feel like a failure.	0. I get as much satisfaction out of things as I used to.	0 I don't feel particularly guilty	0. I don't feel I am being punished.
2022-03-31 13:13:48	2022-03-31 13:19:30	2022-03-31	865003048959439		Kjm003		Yes	Chikun	Sabon Gari	Burum street	48	Female	Tertiary	Government worker	30,000 and above		Case	Fever Cough Headache	1	1	0	0	0	0	0	0	1	0	0	0		3-4days	Primary (PHC)	CHEW		Malaria		Yes	Yes	3-4days	Yes	No		0. I do not feel sad.	0. I am not particularly discouraged about the future.	0. I do not feel like a failure.	0. I get as much satisfaction out of things as I used to.	0 I don't feel particularly guilty	0. I don't feel I am being punished.
2022-03-31 13:07:18	2022-03-31 13:11:56	2022-03-31	865003048959439		Kjm003		Yes	Chikun	Sabon Gari	Galadima road	36	Female	Koranic	Housewife	<15,000		Case	Fever Cough Headache	1	1	0	0	0	0	0	0	1	0	0	0		5-6 days	Primary (PHC)	CHEW		Typhoid Fever		Yes	Yes	3-4days	Yes	No		0. I do not feel sad.	0. I am not particularly discouraged about the future.	0. I do not feel like a failure.	0. I get as much satisfaction out of things as I used to.	0 I don't feel particularly guilty	0. I don't feel I am being punished.
2022-03-31 14:53:27	2022-03-31 14:55:46	2022-03-31	collect:iB3IBzkQnv5mqDb6		KJM001		Yes	Chikun	Narayi	Bagado street	37	Male	Secondary	Petty trader	15,000 to 19,000		Case	Fever Cough Headache	1	1	0	0	0	0	0	0	1	0	0	0		3-4days	Primary (PHC)	CHEW		Typhoid Fever		Yes	Yes	3-4days	No	No		0. I do not feel sad.	0. I am not particularly discouraged about the future.	0. I do not feel like a failure.	0. I get as much satisfaction out of things as I used to.	0 I don't feel particularly guilty	0. I don't feel I am being punished.
2022-04-04 11:47:12	2022-04-04 12:01:22	2022-04-04	865003048959439		Kjm003		Yes	Chikun	Nassarawa	Matazu road	60	Female	Koranic	Housewife	<15,000		Case	Fever Cough Body Weakness	1	1	0	0	0	0	1	0	0	0	0	0		3-4days	Primary (PHC)	CHEW		Malaria		Yes	Yes	5-6 days	No	No		0. I do not feel sad.	0. I am not particularly discouraged about the future.	0. I do not feel like a failure.	0. I get as much satisfaction out of things as I used to.	0 I don't feel particularly guilty	0. I don't feel I am being punished.
2022-04-04 12:01:39	2022-04-04 12:04:36	2022-04-04	865003048959439		Kjm003		Yes	Chikun	Nassarawa	Avenue road	39	Male	Secondary	Unemployed	<15,000		Case	Fever Cough Sore throat Headache	1	1	0	0	0	0	0	0	1	0	0	1		3-4days	Primary (PHC)	CHEW		Malaria		Yes	Yes	3-4days	No	No		0. I do not feel sad.	0. I am not particularly discouraged about the future.	0. I do not feel like a failure.	0. I get as much satisfaction out of things as I used to.	0 I don't feel particularly guilty	0. I don't feel I am being punished.
2022-04-04 12:04:46	2022-04-04 12:07:33	2022-04-04	865003048959439		Kjm003		Yes	Chikun	Nassarawa	Fulani road	18	Female	Secondary	Unemployed	<15,000		Case	Fever Cough Headache Body Weakness	1	1	0	0	0	0	1	0	1	0	0	0		3-4days	Primary (PHC)	CHEW		Typhoid Fever		Yes	Yes	5-6 days	No	No		0. I do not feel sad.	0. I am not particularly discouraged about the future.	0. I do not feel like a failure.	0. I get as much satisfaction out of things as I used to.	0 I don't feel particularly guilty	0. I don't feel I am being punished.
2022-04-04 12:07:49	2022-04-04 12:10:03	2022-04-04	865003048959439		Kjm003		Yes	Chikun	Nassarawa	Matari road	55	Female	Koranic	Housewife	<15,000		Case	Fever Cough Headache	1	1	0	0	0	0	0	0	1	0	0	0		3-4days	Primary (PHC)	CHEW		Malaria		Yes	Yes	3-4days	No	No		0. I do not feel sad.	0. I am not particularly discouraged about the future.	0. I do not feel like a failure.	0. I get as much satisfaction out of things as I used to.	0 I don't feel particularly guilty	0. I don't feel I am being punished.
2022-04-04 10:35:16	2022-04-04 17:47:42	2022-04-04	collect:iB3IBzkQnv5mqDb6		KJM001		Yes	Chikun	Narayi	KUJAMA street	44	Female	Tertiary	Petty trader	<15,000		Case	Cough Fever Headache	1	1	0	0	0	0	0	0	1	0	0	0		3-4days	Private Hospital	Medical Doctor		Typhoid Fever		Yes	Yes	3-4days	No	No		0. I do not feel sad.	0. I am not particularly discouraged about the future.	0. I do not feel like a failure.	0. I get as much satisfaction out of things as I used to.	0 I don't feel particularly guilty	0. I don't feel I am being punished.
2022-04-04 11:24:39	2022-04-04 11:47:37	2022-04-04	collect:iB3IBzkQnv5mqDb6		KJM001		Yes	Chikun	Narayi	Kujama street	52	Male	Tertiary	Government worker	30,000 and above		Case	Fever Cough Headache	1	1	0	0	0	0	0	0	1	0	0	0		1-2 days	Primary (PHC)	CHEW		Typhoid Fever		Yes	Yes	5-6 days	No	No		0. I do not feel sad.	0. I am not particularly discouraged about the future.	0. I do not feel like a failure.	0. I get as much satisfaction out of things as I used to.	0 I don't feel particularly guilty	0. I don't feel I am being punished.
2022-04-05 12:08:39	2022-04-05 12:12:06	2022-04-05	collect:iB3IBzkQnv5mqDb6		KJM001		Yes	Chikun	Narayi	Kagoro crescent	26	Male	Tertiary	Petty trader	15,000 to 19,000		Case	Fever Cough Headache	1	1	0	0	0	0	0	0	1	0	0	0		3-4days	Primary (PHC)	CHEW		Typhoid Fever		Yes	Yes	1-2 days	No	No		0. I do not feel sad.	0. I am not particularly discouraged about the future.	0. I do not feel like a failure.	0. I get as much satisfaction out of things as I used to.	0 I don't feel particularly guilty	0. I don't feel I am being punished.
2022-03-28 12:41:10	2022-03-28 13:04:12	2022-03-28	collect:cNcoqQ5EWAUIaOmU		Kjm002		Yes	Chikun	Sabon Tasha	Isah shadow street	30	Female	Secondary	Housewife	<15,000		Case	Fever Cough Loss of Taste Body Weakness	1	1	0	0	0	1	1	0	0	0	0	0		5-6 days	Primary (PHC)	Medical Doctor		Malaria		Yes	Yes	3-4days	No	No		0. I do not feel sad.	0. I am not particularly discouraged about the future.	0. I do not feel like a failure.	0. I get as much satisfaction out of things as I used to.	0 I don't feel particularly guilty	0. I don't feel I am being punished.
2022-03-28 13:35:26	2022-03-28 13:43:35	2022-03-28	collect:cNcoqQ5EWAUIaOmU		Kjm002		Yes	Chikun	Sabon Tasha	Gonigora street	29	Male	Secondary	Private sector worker	15,000 to 19,000		Case	Fever Cough Sneezing Body Weakness Headache	1	1	0	1	0	0	1	0	1	0	0	0		5-6 days	Primary (PHC)	Medical Doctor		Malaria		Yes	No		No	No		1. I feel sad	1. I feel discouraged about the future.	1. I feel I have failed more than the average person.	1. I don't enjoy things the way I used to.	1 I feel guilty a good part of the time.	1. I feel I may be punished.
2022-03-28 13:46:44	2022-03-28 13:53:13	2022-03-28	collect:cNcoqQ5EWAUIaOmU		Kjm002		Yes	Chikun	Sabon Tasha	Katari road	50	Male	Secondary	Petty trader	<15,000		Case	Fever Cough Sore throat Body Weakness Loss of Taste	1	1	0	0	0	1	1	0	0	0	0	1		3-4days	Primary (PHC)	Medical Doctor		Malaria		Yes	Yes	1-2 days	No	No		1. I feel sad	1. I feel discouraged about the future.	0. I do not feel like a failure.	0. I get as much satisfaction out of things as I used to.	1 I feel guilty a good part of the time.	0. I don't feel I am being punished.
2022-03-28 14:35:38	2022-03-28 14:44:04	2022-03-28	collect:cNcoqQ5EWAUIaOmU		Kjm002		Yes	Chikun	Sabon Tasha	Maijamiya street	37	Female	Secondary	Housewife	<15,000		Case	Fever Cough Body Weakness Headache	1	1	0	0	0	0	1	0	1	0	0	0		5-6 days	Primary (PHC)	Medical Doctor		Malaria		Yes	Yes	1-2 days	No	No		1. I feel sad	0. I am not particularly discouraged about the future.	0. I do not feel like a failure.	0. I get as much satisfaction out of things as I used to.	1 I feel guilty a good part of the time.	0. I don't feel I am being punished.
2022-03-29 12:30:25	2022-03-29 12:36:51	2022-03-29	collect:cNcoqQ5EWAUIaOmU		Kjm002		Yes	Chikun	Sabon Tasha	Ajiya street	37	Female	Secondary	Petty trader	<15,000		Case	Fever Cough Headache	1	1	0	0	0	0	0	0	1	0	0	0		5-6 days	Secondary (General Hospital)	Medical Doctor		Malaria		Yes	Yes	3-4days	No	No		0. I do not feel sad.	1. I feel discouraged about the future.	0. I do not feel like a failure.	0. I get as much satisfaction out of things as I used to.	0 I don't feel particularly guilty	0. I don't feel I am being punished.
2022-03-29 13:14:16	2022-03-29 13:20:46	2022-03-29	collect:cNcoqQ5EWAUIaOmU		Kjm002		Yes	Chikun	Sabon Tasha	Romi road mahuta	24	Female	Primary	Housewife	<15,000		Case	Fever Cough Loss of Taste Body Weakness Headache	1	1	0	0	0	1	1	0	1	0	0	0		3-4days	Secondary (General Hospital)	Medical Doctor		URTI		Yes	Yes	3-4days	No	No		1. I feel sad	0. I am not particularly discouraged about the future.	0. I do not feel like a failure.	0. I get as much satisfaction out of things as I used to.	0 I don't feel particularly guilty	0. I don't feel I am being punished.
2022-03-29 14:04:19	2022-03-29 14:10:13	2022-03-29	collect:cNcoqQ5EWAUIaOmU		Kjm002		Yes	Chikun	Sabon Tasha	No50 gbagi street un Sule	20	Female	Secondary	Unemployed	<15,000		Case	Fever Cough Loss of Taste Headache	1	1	0	0	0	1	0	0	1	0	0	0		3-4days	Secondary (General Hospital)	Medical Doctor		Malaria		Yes	Yes	1-2 days	No	No		0. I do not feel sad.	0. I am not particularly discouraged about the future.	0. I do not feel like a failure.	1. I don't enjoy things the way I used to.	0 I don't feel particularly guilty	0. I don't feel I am being punished.
2022-03-29 14:39:38	2022-03-29 14:44:22	2022-03-29	collect:cNcoqQ5EWAUIaOmU		Kjm002		Yes	Chikun	Sabon Tasha	Salama in him Vita	45	Female	Secondary	Housewife	<15,000		Case	Fever Cough Body Weakness Loss of Taste Headache	1	1	0	0	0	1	1	0	1	0	0	0		3-4days	Secondary (General Hospital)	Medical Doctor		Malaria		Yes	Yes	1-2 days	No	No		1. I feel sad	0. I am not particularly discouraged about the future.	0. I do not feel like a failure.	1. I don't enjoy things the way I used to.	0 I don't feel particularly guilty	0. I don't feel I am being punished.
2022-03-30 10:43:08	2022-03-30 10:51:31	2022-03-30	collect:cNcoqQ5EWAUIaOmU		Kjm002		Yes	Chikun	Sabon Tasha	Cemetery road in baro	75	Female	Primary	Housewife	<15,000		Case	Fever Cough Headache Loss of Taste Body Weakness	1	1	0	0	0	1	1	0	1	0	0	0		3-4days	Secondary (General Hospital)	Medical Doctor		Malaria		Yes	Yes	1-2 days	No	No		1. I feel sad	0. I am not particularly discouraged about the future.	0. I do not feel like a failure.	1. I don't enjoy things the way I used to.	0 I don't feel particularly guilty	0. I don't feel I am being punished.
2022-03-30 12:39:36	2022-03-30 12:43:31	2022-03-30	collect:cNcoqQ5EWAUIaOmU		Kjm002		Yes	Chikun	Sabon Tasha	Un bards	23	Male	Secondary	Unemployed	<15,000		Case	Fever Cough Headache	1	1	0	0	0	0	0	0	1	0	0	0		1-2 days	Secondary (General Hospital)	Medical Doctor		Malaria		Yes	Yes	1-2 days	No	No		0. I do not feel sad.	0. I am not particularly discouraged about the future.	0. I do not feel like a failure.	0. I get as much satisfaction out of things as I used to.	0 I don't feel particularly guilty	0. I don't feel I am being punished.
2022-03-31 10:01:09	2022-03-31 10:06:14	2022-03-31	collect:cNcoqQ5EWAUIaOmU		Kjm002		Yes	Chikun	Sabon Tasha	Vayin street un baro	24	Female	Tertiary	Unemployed	<15,000		Case	Fever Cough Headache Body Weakness	1	1	0	0	0	0	1	0	1	0	0	0		1-2 days	Primary (PHC)	Medical Doctor		Malaria		Yes	Yes	1-2 days	No	No		0. I do not feel sad.	0. I am not particularly discouraged about the future.	0. I do not feel like a failure.	0. I get as much satisfaction out of things as I used to.	0 I don't feel particularly guilty	0. I don't feel I am being punished.
2022-03-31 13:31:45	2022-03-31 13:38:30	2022-03-31	collect:cNcoqQ5EWAUIaOmU		Kjm002		Yes	Chikun	Sabon Tasha	Under bridge in Sunday	30	Male	Tertiary	Unemployed	<15,000		Case	Fever Cough Body Weakness Headache	1	1	0	0	0	0	1	0	1	0	0	0		3-4days	Private Hospital	Medical Doctor		Malaria		Yes	Yes	1-2 days	Yes	No		0. I do not feel sad.	0. I am not particularly discouraged about the future.	0. I do not feel like a failure.	0. I get as much satisfaction out of things as I used to.	0 I don't feel particularly guilty	0. I don't feel I am being punished.
2022-04-04 10:32:53	2022-04-04 10:37:44	2022-04-04	collect:cNcoqQ5EWAUIaOmU		Kjm002		Yes	Chikun	Yelwa	No 5 busa street	49	Male	Tertiary	Private sector worker	15,000 to 19,000		Case	Fever Cough Loss of Taste Body Weakness	1	1	0	0	0	1	1	0	0	0	0	0		3-4days	Primary (PHC)	Consultant Physician		Malaria		Yes	Yes	3-4days	No	No		1. I feel sad	0. I am not particularly discouraged about the future.	0. I do not feel like a failure.	0. I get as much satisfaction out of things as I used to.	0 I don't feel particularly guilty	0. I don't feel I am being punished.
2022-04-04 12:02:55	2022-04-04 12:07:37	2022-04-04	collect:cNcoqQ5EWAUIaOmU		Kjm002		Yes	Chikun	Yelwa	Gbagi villa no5	18	Female	Tertiary	Unemployed	<15,000		Case	Fever Cough Loss of Taste Body Weakness Headache	1	1	0	0	0	1	1	0	1	0	0	0		3-4days	Primary (PHC)	Consultant Physician		Malaria		Yes	Yes	3-4days	No	No		0. I do not feel sad.	0. I am not particularly discouraged about the future.	0. I do not feel like a failure.	0. I get as much satisfaction out of things as I used to.	0 I don't feel particularly guilty	0. I don't feel I am being punished.
2022-04-04 12:24:52	2022-04-04 12:40:00	2022-04-04	collect:cNcoqQ5EWAUIaOmU		Kjm002		Yes	Chikun	Yelwa	Church road	24	Female	Tertiary	Unemployed	<15,000		Case	Fever Cough Loss of Taste	1	1	0	0	0	1	0	0	0	0	0	0		3-4days	Primary (PHC)	Consultant Physician		RTI		Yes	Yes	1-2 days	No	No		0. I do not feel sad.	0. I am not particularly discouraged about the future.	0. I do not feel like a failure.	0. I get as much satisfaction out of things as I used to.	0 I don't feel particularly guilty	0. I don't feel I am being punished.
2022-04-04 13:19:27	2022-04-04 13:26:26	2022-04-04	collect:cNcoqQ5EWAUIaOmU		Kjm002		Yes	Chikun	Yelwa	Latin police station	30	Male	Tertiary	Unemployed	<15,000		Case	Cough Fever Body Weakness	1	1	0	0	0	0	1	0	0	0	0	0		3-4days	Primary (PHC)	Consultant Physician		Malaria		Yes	Yes	3-4days	Yes	Yes		1. I feel sad	0. I am not particularly discouraged about the future.	0. I do not feel like a failure.	0. I get as much satisfaction out of things as I used to.	0 I don't feel particularly guilty	0. I don't feel I am being punished.
2022-04-05 14:20:21	2022-04-05 14:34:13	2022-04-05	collect:cNcoqQ5EWAUIaOmU		Kjm002		Yes	Chikun	Yelwa	Shamaki road	25	Male	Tertiary	Unemployed	<15,000		Case	Fever Cough Body Weakness Headache	1	1	0	0	0	0	1	0	1	0	0	0		3-4days	Primary (PHC)	Consultant Physician		Typhoid Fever		Yes	Yes	1-2 days	No	No		0. I do not feel sad.	0. I am not particularly discouraged about the future.	0. I do not feel like a failure.	0. I get as much satisfaction out of things as I used to.	0 I don't feel particularly guilty	0. I don't feel I am being punished.
2022-04-05 14:59:03	2022-04-05 15:19:25	2022-04-05	collect:cNcoqQ5EWAUIaOmU		Kjm002		Yes	Chikun	Yelwa	Dalatu street	40	Female	Secondary	Housewife	<15,000		Case	Fever Cough Loss of Taste Body Weakness Headache	1	1	0	0	0	1	1	0	1	0	0	0		3-4days	Primary (PHC)	Consultant Physician		Typhoid Fever		Yes	Yes	1-2 days	No	No		0. I do not feel sad.	0. I am not particularly discouraged about the future.	0. I do not feel like a failure.	1. I don't enjoy things the way I used to.	0 I don't feel particularly guilty	0. I don't feel I am being punished.
2022-04-06 09:27:53	2022-04-06 09:31:36	2022-04-06	collect:cNcoqQ5EWAUIaOmU		Kjm002		Yes	Chikun	Yelwa	Poly Q,S	32	Male	Tertiary	Unemployed	<15,000		Case	Fever Cough Body Weakness Loss of Taste	1	1	0	0	0	1	1	0	0	0	0	0		3-4days	Primary (PHC)	Consultant Physician		Malaria		Yes	Yes	1-2 days	No	No		0. I do not feel sad.	0. I am not particularly discouraged about the future.	0. I do not feel like a failure.	0. I get as much satisfaction out of things as I used to.	0 I don't feel particularly guilty	0. I don't feel I am being punished.
2022-04-06 10:42:39	2022-04-06 12:02:07	2022-04-06	865003048959439		Kjm003		Yes	Chikun	Sabon Gari	Matawalle road	36	Female	Secondary	Housewife	<15,000		Case	Fever Cough Headache	1	1	0	0	0	0	0	0	1	0	0	0		3-4days	Primary (PHC)	CHEW		Malaria		Yes	Yes	5-6 days	No	No		0. I do not feel sad.	0. I am not particularly discouraged about the future.	0. I do not feel like a failure.	0. I get as much satisfaction out of things as I used to.	0 I don't feel particularly guilty	0. I don't feel I am being punished.
2022-04-06 12:03:45	2022-04-06 12:07:28	2022-04-06	865003048959439		Kjm003		Yes	Chikun	Sabon Gari	Sarki road	55	Male	Tertiary	Government worker	30,000 and above		Case	Fever Cough Body Weakness	1	1	0	0	0	0	1	0	0	0	0	0		3-4days	Primary (PHC)	CHEW		Typhoid Fever		Yes	Yes	5-6 days	No	No		0. I do not feel sad.	0. I am not particularly discouraged about the future.	0. I do not feel like a failure.	0. I get as much satisfaction out of things as I used to.	0 I don't feel particularly guilty	0. I don't feel I am being punished.
2022-04-06 12:27:10	2022-04-06 12:32:53	2022-04-06	collect:cNcoqQ5EWAUIaOmU		Kjm002		Yes	Chikun	Yelwa	No28 success street	23	Male	Tertiary	Unemployed	<15,000		Case	Fever Cough Loss of Taste	1	1	0	0	0	1	0	0	0	0	0	0		3-4days	Primary (PHC)	Consultant Physician		Malaria		Yes	Yes	1-2 days	No	No		0. I do not feel sad.	0. I am not particularly discouraged about the future.	0. I do not feel like a failure.	0. I get as much satisfaction out of things as I used to.	0 I don't feel particularly guilty	0. I don't feel I am being punished.
2022-04-06 15:03:22	2022-04-06 15:09:00	2022-04-06	collect:cNcoqQ5EWAUIaOmU		Kjm002		Yes	Chikun	Yelwa	Mailafiya road	49	Female	Primary	Housewife	<15,000		Case	Fever Cough Body Weakness Loss of Taste Headache	1	1	0	0	0	1	1	0	1	0	0	0		3-4days	Primary (PHC)	Consultant Physician		Typhoid Fever		Yes	Yes	1-2 days	Yes	Yes		1. I feel sad	0. I am not particularly discouraged about the future.	0. I do not feel like a failure.	0. I get as much satisfaction out of things as I used to.	0 I don't feel particularly guilty	0. I don't feel I am being punished.
2022-04-07 13:10:18	2022-04-07 13:13:46	2022-04-07	collect:cNcoqQ5EWAUIaOmU		Kjm002		Yes	Chikun	Yelwa	Majamiya Street	42	Male	Tertiary	Government worker	20,000 to 24,000		Case	Fever Cough Headache	1	1	0	0	0	0	0	0	1	0	0	0		3-4days	Primary (PHC)	Consultant Physician		Typhoid Fever		Yes	Yes	1-2 days	No	No		0. I do not feel sad.	0. I am not particularly discouraged about the future.	0. I do not feel like a failure.	0. I get as much satisfaction out of things as I used to.	0 I don't feel particularly guilty	0. I don't feel I am being punished.
2022-04-08 10:30:04	2022-04-08 10:33:34	2022-04-08	collect:cNcoqQ5EWAUIaOmU		Kjm002		Yes	Chikun	Yelwa	Yakuwa street	19	Female	Secondary	Unemployed	<15,000		Case	Fever Cough Body Weakness Loss of Taste	1	1	0	0	0	1	1	0	0	0	0	0		1-2 days	Primary (PHC)	Consultant Physician		Malaria		Yes	Yes	1-2 days	No	No		0. I do not feel sad.	0. I am not particularly discouraged about the future.	0. I do not feel like a failure.	0. I get as much satisfaction out of things as I used to.	0 I don't feel particularly guilty	0. I don't feel I am being punished.
2022-04-08 11:10:59	2022-04-08 11:16:50	2022-04-08	collect:cNcoqQ5EWAUIaOmU		Kjm002		Yes	Chikun	Yelwa	Alkali street	22	Male	Tertiary	Unemployed	<15,000		Case	Fever Cough Body Weakness Loss of Taste Headache	1	1	0	0	0	1	1	0	1	0	0	0		3-4days	Primary (PHC)	Consultant Physician		Typhoid Fever		Yes	Yes	3-4days	No	No		0. I do not feel sad.	0. I am not particularly discouraged about the future.	0. I do not feel like a failure.	0. I get as much satisfaction out of things as I used to.	0 I don't feel particularly guilty	0. I don't feel I am being punished.
2022-04-08 11:47:32	2022-04-08 11:50:54	2022-04-08	collect:cNcoqQ5EWAUIaOmU		Kjm002		Yes	Chikun	Yelwa	Mai ungwa	26	Female	Tertiary	Private sector worker	25,000 to 29,000		Case	Fever Cough Body Weakness Headache Loss of Taste	1	1	0	0	0	1	1	0	1	0	0	0		3-4days	Primary (PHC)	Consultant Physician		Typhoid Fever		Yes	Yes	1-2 days	No	No		0. I do not feel sad.	0. I am not particularly discouraged about the future.	0. I do not feel like a failure.	0. I get as much satisfaction out of things as I used to.	0 I don't feel particularly guilty	0. I don't feel I am being punished.
2022-04-08 14:16:25	2022-04-08 14:20:34	2022-04-08	collect:cNcoqQ5EWAUIaOmU		Kjm002		Yes	Chikun	Yelwa	Market road	28	Male	Secondary	Unemployed	<15,000		Case	Fever Cough Loss of Taste Body Weakness Headache	1	1	0	0	0	1	1	0	1	0	0	0		3-4days	Primary (PHC)	Consultant Physician		Malaria		Yes	Yes	3-4days	No	No		0. I do not feel sad.	0. I am not particularly discouraged about the future.	0. I do not feel like a failure.	0. I get as much satisfaction out of things as I used to.	0 I don't feel particularly guilty	0. I don't feel I am being punished.
2022-04-08 14:39:35	2022-04-08 14:43:38	2022-04-08	collect:cNcoqQ5EWAUIaOmU		Kjm002		Yes	Chikun	Yelwa	Ungwan yelwa	33	Male	Tertiary	Private sector worker	20,000 to 24,000		Case	Fever Cough Body Weakness Headache Loss of Taste	1	1	0	0	0	1	1	0	1	0	0	0		3-4days	Private Hospital	RN		Malaria		Yes	Yes	3-4days	No	No		0. I do not feel sad.	0. I am not particularly discouraged about the future.	0. I do not feel like a failure.	0. I get as much satisfaction out of things as I used to.	0 I don't feel particularly guilty	0. I don't feel I am being punished.
2022-04-08 15:51:57	2022-04-08 15:53:33	2022-04-08	865003048959439		Kjm003		Yes	Chikun	Nassarawa	Matari road	49	Female	Koranic	Housewife	<15,000		Case	Fever Cough Body Weakness	1	1	0	0	0	0	1	0	0	0	0	0		3-4days	Primary (PHC)	CHEW		Malaria		Yes	Yes	5-6 days	No	No		0. I do not feel sad.	0. I am not particularly discouraged about the future.	0. I do not feel like a failure.	0. I get as much satisfaction out of things as I used to.	0 I don't feel particularly guilty	0. I don't feel I am being punished.
2022-04-08 15:54:49	2022-04-08 16:00:55	2022-04-08	865003048959439		Kjm003		Yes	Chikun	Nassarawa	Dan'asabe road	46	Male	Koranic	Big time trader	20,000 to 24,000		Case	Fever Cough Headache	1	1	0	0	0	0	0	0	1	0	0	0		3-4days	Primary (PHC)	CHEW		Malaria		Yes	Yes	5-6 days	No	No		0. I do not feel sad.	0. I am not particularly discouraged about the future.	0. I do not feel like a failure.	0. I get as much satisfaction out of things as I used to.	0 I don't feel particularly guilty	0. I don't feel I am being punished.
2022-04-11 13:51:31	2022-04-11 13:53:30	2022-04-11	collect:iB3IBzkQnv5mqDb6		KJM001		Yes	Chikun	Rido	Maraba Rido	52	Female	Primary	Petty trader	<15,000		Case	Cough Fever Headache	1	1	0	0	0	0	0	0	1	0	0	0		3-4days	Primary (PHC)	CHEW		Typhoid Fever		Yes	Yes	1-2 days	No	No		0. I do not feel sad.	0. I am not particularly discouraged about the future.	0. I do not feel like a failure.	0. I get as much satisfaction out of things as I used to.	0 I don't feel particularly guilty	0. I don't feel I am being punished.
2022-04-11 13:54:45	2022-04-11 13:56:56	2022-04-11	collect:iB3IBzkQnv5mqDb6		KJM001		Yes	Chikun	Rido	Ungwa madaki	38	Male	Secondary	Petty trader	15,000 to 19,000		Case	Fever Cough Headache	1	1	0	0	0	0	0	0	1	0	0	0		3-4days	Primary (PHC)	CHEW		Typhoid Fever		Yes	Yes	3-4days	No	No		0. I do not feel sad.	0. I am not particularly discouraged about the future.	0. I do not feel like a failure.	0. I get as much satisfaction out of things as I used to.	0 I don't feel particularly guilty	0. I don't feel I am being punished.
2022-04-11 13:58:20	2022-04-11 14:00:20	2022-04-11	collect:iB3IBzkQnv5mqDb6		KJM001		Yes	Chikun	Rido	Ungwa sarki	32	Male	Secondary	Petty trader	20,000 to 24,000		Case	Fever Cough Headache	1	1	0	0	0	0	0	0	1	0	0	0		3-4days	Primary (PHC)	CHEW		Typhoid Fever		Yes	Yes	3-4days	No	No		0. I do not feel sad.	0. I am not particularly discouraged about the future.	0. I do not feel like a failure.	0. I get as much satisfaction out of things as I used to.	0 I don't feel particularly guilty	0. I don't feel I am being punished.
2022-04-11 14:03:32	2022-04-11 14:05:05	2022-04-11	collect:iB3IBzkQnv5mqDb6		KJM001		Yes	Chikun	Rido	Tudun wada	26	Female	Secondary	Petty trader	15,000 to 19,000		Case	Fever Cough Headache	1	1	0	0	0	0	0	0	1	0	0	0		1-2 days	Primary (PHC)	CHEW		Typhoid Fever		Yes	Yes	3-4days	No	No		0. I do not feel sad.	0. I am not particularly discouraged about the future.	0. I do not feel like a failure.	0. I get as much satisfaction out of things as I used to.	0 I don't feel particularly guilty	0. I don't feel I am being punished.
2022-04-11 14:08:27	2022-04-11 14:10:39	2022-04-11	collect:iB3IBzkQnv5mqDb6		KJM001		Yes	Chikun	Rido	Giara wando	34	Female	Secondary	Petty trader	15,000 to 19,000		Case	Cough Fever Headache	1	1	0	0	0	0	0	0	1	0	0	0		1-2 days	Primary (PHC)	CHEW		Typhoid Fever		Yes	Yes	3-4days	No	No		0. I do not feel sad.	0. I am not particularly discouraged about the future.	0. I do not feel like a failure.	0. I get as much satisfaction out of things as I used to.	0 I don't feel particularly guilty	0. I don't feel I am being punished.
2022-04-12 14:15:41	2022-04-12 14:18:49	2022-04-12	865003048959439		Kjm003		Yes	Chikun	Sabon Gari	Gadani street	25	Female	Tertiary	Petty trader	<15,000		Case	Fever Cough Headache	1	1	0	0	0	0	0	0	1	0	0	0		3-4days	Primary (PHC)	CHEW		Malaria		Yes	Yes	3-4days	No	No		0. I do not feel sad.	0. I am not particularly discouraged about the future.	0. I do not feel like a failure.	0. I get as much satisfaction out of things as I used to.	0 I don't feel particularly guilty	0. I don't feel I am being punished.
2022-04-12 14:20:20	2022-04-12 14:24:11	2022-04-12	865003048959439		Kjm003		Yes	Chikun	Sabon Gari	Kudandan road	50	Male	Tertiary	Government worker	30,000 and above		Case	Fever Cough Body Weakness	1	1	0	0	0	0	1	0	0	0	0	0		3-4days	Primary (PHC)	CHEW		Typhoid Fever		Yes	Yes	5-6 days	No	No		0. I do not feel sad.	0. I am not particularly discouraged about the future.	0. I do not feel like a failure.	0. I get as much satisfaction out of things as I used to.	0 I don't feel particularly guilty	0. I don't feel I am being punished.
2022-04-13 12:26:57	2022-04-13 12:29:12	2022-04-13	865003048959439		Kjm003		Yes	Chikun	Nassarawa	Kuriga road	48	Male	Koranic	Petty trader	15,000 to 19,000		Case	Fever Cough Headache	1	1	0	0	0	0	0	0	1	0	0	0		3-4days	Primary (PHC)	CHEW		Malaria		Yes	Yes	3-4days	No	No		0. I do not feel sad.	0. I am not particularly discouraged about the future.	0. I do not feel like a failure.	0. I get as much satisfaction out of things as I used to.	0 I don't feel particularly guilty	0. I don't feel I am being punished.
2022-04-13 12:30:30	2022-04-13 12:32:42	2022-04-13	865003048959439		Kjm003		Yes	Chikun	Nassarawa	Fulani road	37	Female	Secondary	Housewife	<15,000		Case	Fever Cough Body Weakness	1	1	0	0	0	0	1	0	0	0	0	0		3-4days	Primary (PHC)	CHEW		Typhoid Fever		Yes	Yes	5-6 days	No	No		0. I do not feel sad.	0. I am not particularly discouraged about the future.	0. I do not feel like a failure.	0. I get as much satisfaction out of things as I used to.	0 I don't feel particularly guilty	0. I don't feel I am being punished.
2022-04-13 12:34:34	2022-04-13 12:36:51	2022-04-13	865003048959439		Kjm003		Yes	Chikun	Nassarawa	Hausawa road	60	Male	Koranic	Petty trader	<15,000		Case	Fever Cough Body Weakness Headache	1	1	0	0	0	0	1	0	1	0	0	0		3-4days	Primary (PHC)	CHEW		Typhoid Fever		Yes	Yes	5-6 days	No	No		0. I do not feel sad.	0. I am not particularly discouraged about the future.	0. I do not feel like a failure.	0. I get as much satisfaction out of things as I used to.	0 I don't feel particularly guilty	0. I don't feel I am being punished.
2022-04-14 16:18:49	2022-04-14 16:25:19	2022-04-14	865003048959439		Kjm003		Yes	Chikun	Sabon Gari	Zokoriko road	38	Female	Primary	Housewife	<15,000		Case	Fever Cough Headache	1	1	0	0	0	0	0	0	1	0	0	0		5-6 days	Primary (PHC)	CHEW		Malaria		Yes	Yes	5-6 days	No	No		0. I do not feel sad.	0. I am not particularly discouraged about the future.	0. I do not feel like a failure.	0. I get as much satisfaction out of things as I used to.	0 I don't feel particularly guilty	0. I don't feel I am being punished.
2022-04-15 15:13:20	2022-04-15 15:15:34	2022-04-15	865003048959439		Kjm003		Yes	Chikun	Nassarawa	Layin kalakala	52	Male	Koranic	Petty trader	<15,000		Case	Fever Cough Headache Body Weakness	1	1	0	0	0	0	1	0	1	0	0	0		5-6 days	Primary (PHC)	CHEW		Malaria		Yes	Yes	3-4days	No	No		0. I do not feel sad.	0. I am not particularly discouraged about the future.	0. I do not feel like a failure.	0. I get as much satisfaction out of things as I used to.	0 I don't feel particularly guilty	0. I don't feel I am being punished.
2022-04-15 15:21:16	2022-04-15 15:24:30	2022-04-15	865003048959439		Kjm003		Yes	Chikun	Nassarawa	Sarki road	43	Female	Tertiary	Petty trader	<15,000		Case	Fever Cough Headache	1	1	0	0	0	0	0	0	1	0	0	0		3-4days	Primary (PHC)	CHEW		Malaria		Yes	Yes	5-6 days	Yes	Yes		0. I do not feel sad.	0. I am not particularly discouraged about the future.	0. I do not feel like a failure.	0. I get as much satisfaction out of things as I used to.	0 I don't feel particularly guilty	0. I don't feel I am being punished.
2022-04-12 19:41:06	2022-04-12 19:43:39	2022-04-12	collect:iB3IBzkQnv5mqDb6		KJM001		Yes	Chikun	Rido	Kudansa	27	Female	Secondary	Petty trader	15,000 to 19,000		Case	Fever Cough Headache	1	1	0	0	0	0	0	0	1	0	0	0		3-4days	Private Hospital	RN		Typhoid Fever		Yes	Yes	1-2 days	No	No		0. I do not feel sad.	0. I am not particularly discouraged about the future.	0. I do not feel like a failure.	0. I get as much satisfaction out of things as I used to.	0 I don't feel particularly guilty	0. I don't feel I am being punished.
2022-03-25 15:35:13	2022-03-28 12:10:28	2022-03-25	collect:crwT1RNxAhxu6nPJ		TRK002		Yes	Igabi	Rigachikun	Ung fada	23	Female	Primary	Unemployed	<15,000		Case	Fever Cough	1	1	0	0	0	0	0	0	0	0	0	0		3-4days	Primary (PHC)	CHO		RTI		Yes	Yes	3-4days	No	No		0. I do not feel sad.	3. I feel the future is hopeless and that things cannot improve.	0. I do not feel like a failure.	0. I get as much satisfaction out of things as I used to.	0 I don't feel particularly guilty	0. I don't feel I am being punished.
2022-03-28 10:26:15	2022-03-28 10:37:30	2022-03-28	collect:crwT1RNxAhxu6nPJ		TRK002		Yes	Igabi	Rigachikun	SARKI FULANI	38	Female	Tertiary	Private sector worker	20,000 to 24,000		Case	Fever Cough Sneezing Loss of Taste	1	1	0	1	0	1	0	0	0	0	0	0		1-2 days	Primary (PHC)	CHO		RTI		Yes	Yes	1-2 days	No	No		0. I do not feel sad.	0. I am not particularly discouraged about the future.	0. I do not feel like a failure.	0. I get as much satisfaction out of things as I used to.	3 I feel guilty all of the time.	1. I feel I may be punished.
2022-03-28 12:23:48	2022-03-28 12:52:40	2022-03-28	collect:crwT1RNxAhxu6nPJ		TRK002		Yes	Igabi	Rigachikun	KATIN KWARI	16	Female	Secondary	Petty trader	<15,000		Case	Fever Cough Loss of Taste Sneezing	1	1	0	1	0	1	0	0	0	0	0	0		3-4days	Primary (PHC)	CHEW		RTI		Yes	No		Yes	Yes		0. I do not feel sad.	0. I am not particularly discouraged about the future.	0. I do not feel like a failure.	0. I get as much satisfaction out of things as I used to.	0 I don't feel particularly guilty	0. I don't feel I am being punished.
2022-03-28 17:36:00	2022-03-28 17:40:15	2022-03-28	be14abc2afea0de5		TRk 002		Yes	Igabi	Rigachikun	Makabarta road	41	Female	Koranic	Unemployed	<15,000		Case	Fever Cough Loss of Taste Headache Body Weakness	1	1	0	0	0	1	1	0	1	0	0	0		5-6 days	Private Hospital	RN		RTI		No	No		No	No		1. I feel sad	1. I feel discouraged about the future.	2. As I look back on my life, all I can see is a lot of failures.	2. I don't get real satisfaction out of anything anymore.	2 I feel quite guilty most of the time.	2. I expect to be punished.
2022-03-28 19:32:30	2022-03-28 19:36:45	2022-03-28	collect:crwT1RNxAhxu6nPJ		TRK002		Yes	Igabi	Rigachikun	ZARIA ROAD	29	Male	Tertiary	Unemployed	<15,000		Case	Fever Cough	1	1	0	0	0	0	0	0	0	0	0	0		1-2 days	Primary (PHC)	CHO		RTI		Yes	Yes	1-2 days	Yes	Yes		0. I do not feel sad.	0. I am not particularly discouraged about the future.	0. I do not feel like a failure.	0. I get as much satisfaction out of things as I used to.	0 I don't feel particularly guilty	0. I don't feel I am being punished.
2022-03-28 19:56:18	2022-03-28 20:10:13	2022-03-28	collect:crwT1RNxAhxu6nPJ		TRK002		Yes	Igabi	Rigachikun	GABASHI	23	Female	Secondary	Housewife	<15,000		Case	Cough Fever Sore throat	1	1	0	0	0	0	0	0	0	0	0	1		5-6 days	Primary (PHC)	CHO		Pregnancy		Yes	Yes	3-4days	No	Yes		1. I feel sad	0. I am not particularly discouraged about the future.	0. I do not feel like a failure.	1. I don't enjoy things the way I used to.	0 I don't feel particularly guilty	0. I don't feel I am being punished.
2022-03-29 12:28:02	2022-03-29 12:30:20	2022-03-29	collect:crwT1RNxAhxu6nPJ		TRK002		Yes	Igabi	Rigachikun	HAYIN FADAMA	25	Female	Secondary	Housewife	<15,000		Case	Cough Fever Sore throat Loss of Taste	1	1	0	0	0	1	0	0	0	0	0	1		3-4days	Primary (PHC)	CHO		Malaria		Yes	Yes	1-2 days	No	No		0. I do not feel sad.	0. I am not particularly discouraged about the future.	0. I do not feel like a failure.	0. I get as much satisfaction out of things as I used to.	0 I don't feel particularly guilty	0. I don't feel I am being punished.
2022-03-29 09:00:38	2022-03-29 10:04:22	2022-03-29	353806111550482		TRK001		Yes	Igabi	Rigasa	Karshen Kwalta	18	Female	Secondary	Housewife	<15,000		Case	Fever Headache	1	0	0	0	0	0	0	0	1	0	0	0		3-4days	Secondary (General Hospital)	Medical Doctor		Typhoid Fever		Yes	Yes	1-2 days	No	Yes		0. I do not feel sad.	0. I am not particularly discouraged about the future.	0. I do not feel like a failure.	0. I get as much satisfaction out of things as I used to.	0 I don't feel particularly guilty	0. I don't feel I am being punished.
2022-03-29 09:39:22	2022-03-29 10:03:35	2022-03-29	353806111550482		TRK001		Yes	Igabi	Rigasa	RIGACHIKUN ROAD	20	Female	Primary	Housewife	<15,000		Case	Fever Cough Body Weakness	1	1	0	0	0	0	1	0	0	0	0	0		3-4days	Secondary (General Hospital)	Medical Doctor		Malaria		Yes	Yes	1-2 days	No	No		1. I feel sad	1. I feel discouraged about the future.	0. I do not feel like a failure.	1. I don't enjoy things the way I used to.	3 I feel guilty all of the time.	1. I feel I may be punished.
2022-03-29 10:05:17	2022-03-29 11:33:56	2022-03-29	353806111550482		TRK001		Yes	Igabi	Rigasa	Lokoja Road	28	Female	Secondary	Housewife	<15,000		Case	Fever Headache Breathlessness Body Weakness	1	0	0	0	1	0	1	0	1	0	0	0		5-6 days	Secondary (General Hospital)	Medical Doctor		others	CCF/PTB, Covid-19?	No	No		No	No		1. I feel sad	0. I am not particularly discouraged about the future.	1. I feel I have failed more than the average person.	1. I don't enjoy things the way I used to.	1 I feel guilty a good part of the time.	0. I don't feel I am being punished.
2022-03-29 11:34:10	2022-03-29 11:53:40	2022-03-29	353806111550482		TRK001		Yes	Igabi	Rigasa	Turaki Road	23	Female	Primary	Housewife	<15,000		Case	Fever Malaise Headache	1	0	0	0	0	0	0	1	1	0	0	0		3-4days	Secondary (General Hospital)	Medical Doctor		Malaria		Yes	Yes	3-4days	No	No		0. I do not feel sad.	0. I am not particularly discouraged about the future.	0. I do not feel like a failure.	0. I get as much satisfaction out of things as I used to.	1 I feel guilty a good part of the time.	0. I don't feel I am being punished.
2022-03-29 11:54:09	2022-03-29 12:01:20	2022-03-29	353806111550482		TRK001		Yes	Igabi	Rigasa	Police Station Road	26	Female	Secondary	Unemployed	<15,000		Case	Fever Cough Headache	1	1	0	0	0	0	0	0	1	0	0	0		5-6 days	Secondary (General Hospital)	Medical Doctor		Malaria		Yes	Yes	3-4days	No	No		0. I do not feel sad.	0. I am not particularly discouraged about the future.	0. I do not feel like a failure.	1. I don't enjoy things the way I used to.	1 I feel guilty a good part of the time.	1. I feel I may be punished.
2022-03-30 12:52:02	2022-03-30 12:57:06	2022-03-30	collect:crwT1RNxAhxu6nPJ		TRK002		Yes	Igabi	Rigachikun	UNG FADA	53	Male	Tertiary	Government worker	30,000 and above		Case	Body Weakness Fever Cough	1	1	0	0	0	0	1	0	0	0	0	0		1-2 days	Primary (PHC)	CHEW		Hypertension		Yes	Yes	1-2 days	Yes	Yes		0. I do not feel sad.	0. I am not particularly discouraged about the future.	0. I do not feel like a failure.	0. I get as much satisfaction out of things as I used to.	0 I don't feel particularly guilty	0. I don't feel I am being punished.
2022-03-30 11:16:54	2022-03-30 13:37:48	2022-03-30	353806111550482		TRK001		Yes	Igabi	Rigasa	DAURA ROAD	23	Female	Secondary	Housewife	<15,000		Case	Fever Others	1	0	0	0	0	0	0	0	0	0	1	0	Abdominal pain	5-6 days	Primary (PHC)	CHO		Typhoid Fever		Yes	Yes	3-4days	No	Yes		1. I feel sad	0. I am not particularly discouraged about the future.	0. I do not feel like a failure.	1. I don't enjoy things the way I used to.	1 I feel guilty a good part of the time.	0. I don't feel I am being punished.
2022-03-30 11:59:26	2022-03-30 13:37:39	2022-03-30	353806111550482		TRK001		Yes	Igabi	Rigasa	JOGA ROAD	26	Female	Primary	Unemployed	<15,000		Case	Fever Headache	1	0	0	0	0	0	0	0	1	0	0	0		3-4days	Primary (PHC)	CHO		Malaria		Yes	Yes	1-2 days	Yes	Yes		0. I do not feel sad.	0. I am not particularly discouraged about the future.	0. I do not feel like a failure.	0. I get as much satisfaction out of things as I used to.	0 I don't feel particularly guilty	0. I don't feel I am being punished.
2022-03-30 12:13:40	2022-03-30 13:37:30	2022-03-30	353806111550482		TRK001		Yes	Igabi	Rigasa	MIYYATTI	21	Male	Primary	Unemployed	<15,000		Case	Fever Others	1	0	0	0	0	0	0	0	0	0	1	0	Abdominal pain &Waist pain	3-4days	Primary (PHC)	CHEW		Malaria		Yes	Yes	1-2 days	No	No		0. I do not feel sad.	1. I feel discouraged about the future.	1. I feel I have failed more than the average person.	0. I get as much satisfaction out of things as I used to.	1 I feel guilty a good part of the time.	1. I feel I may be punished.
2022-03-30 12:26:17	2022-03-30 13:37:22	2022-03-30	353806111550482		TRK001		Yes	Igabi	Rigasa	MAKARFI ROAD	16	Female	Primary	Unemployed	<15,000		Case	Fever Headache Others	1	0	0	0	0	0	0	0	1	0	1	0	Abdominal pain	5-6 days	Primary (PHC)	CHEW		Typhoid Fever		Yes	Yes	3-4days	Yes	Yes		0. I do not feel sad.	0. I am not particularly discouraged about the future.	0. I do not feel like a failure.	0. I get as much satisfaction out of things as I used to.	1 I feel guilty a good part of the time.	0. I don't feel I am being punished.
2022-03-30 13:03:05	2022-03-30 13:36:49	2022-03-30	353806111550482		TRK001		Yes	Igabi	Rigasa	KABIR ROAD	19	Male	Primary	Unemployed	<15,000		Case	Fever Headache	1	0	0	0	0	0	0	0	1	0	0	0		7-10 days	Primary (PHC)	CHEW		Typhoid Fever		Yes	Yes	1-2 days	Yes	Yes		1. I feel sad	0. I am not particularly discouraged about the future.	0. I do not feel like a failure.	0. I get as much satisfaction out of things as I used to.	1 I feel guilty a good part of the time.	0. I don't feel I am being punished.
2022-03-31 07:51:15	2022-03-31 12:48:09	2022-03-31	353806111550482		TRK001		Yes	Igabi	Rigasa	SHANONO ROAD	20	Female	Primary	Unemployed	<15,000		Case	Fever Headache	1	0	0	0	0	0	0	0	1	0	0	0		3-4days	Primary (PHC)	CHEW		Typhoid Fever		Yes	Yes	1-2 days	Yes	No		1. I feel sad	1. I feel discouraged about the future.	0. I do not feel like a failure.	1. I don't enjoy things the way I used to.	1 I feel guilty a good part of the time.	0. I don't feel I am being punished.
2022-03-31 08:31:14	2022-03-31 12:48:28	2022-03-31	353806111550482		TRK001		Yes	Igabi	Rigasa	LAYIN BUSHARA	26	Male	Secondary	Unemployed	<15,000		Case	Fever Headache	1	0	0	0	0	0	0	0	1	0	0	0		5-6 days	Primary (PHC)	CHEW		Malaria		Yes	Yes	3-4days	Yes	Yes		1. I feel sad	0. I am not particularly discouraged about the future.	0. I do not feel like a failure.	1. I don't enjoy things the way I used to.	0 I don't feel particularly guilty	0. I don't feel I am being punished.
2022-03-31 09:30:08	2022-03-31 12:49:48	2022-03-31	353806111550482		TRK001		Yes	Igabi	Rigasa	DAURA ROAD BY BABA YALO	26	Female	Primary	Housewife	<15,000		Case	Fever Headache Body Weakness	1	0	0	0	0	0	1	0	1	0	0	0		5-6 days	Primary (PHC)	CHO		Typhoid Fever		Yes	Yes	3-4days	Yes	Yes		1. I feel sad	0. I am not particularly discouraged about the future.	0. I do not feel like a failure.	0. I get as much satisfaction out of things as I used to.	0 I don't feel particularly guilty	0. I don't feel I am being punished.
2022-03-31 10:03:10	2022-03-31 12:50:23	2022-03-31	353806111550482		TRK001		Yes	Igabi	Rigasa	MIYYATTI TA AREWA	17	Male	Primary	Unemployed	<15,000		Case	Fever Headache Cough	1	1	0	0	0	0	0	0	1	0	0	0		5-6 days	Primary (PHC)	CHEW		Malaria		Yes	Yes	3-4days	No	No		1. I feel sad	0. I am not particularly discouraged about the future.	0. I do not feel like a failure.	1. I don't enjoy things the way I used to.	0 I don't feel particularly guilty	0. I don't feel I am being punished.
2022-03-31 08:54:28	2022-03-31 12:55:27	2022-03-31	353806111550482		TRK001		Yes	Igabi	Rigasa	KASTINA ROAD	23	Female	Primary	Housewife	<15,000		Case	Fever Body Weakness Others	1	0	0	0	0	0	1	0	0	0	1	0	Nausea	5-6 days	Private Hospital	CHEW		Pregnancy		Yes	Yes	7-10 days	No	No		1. I feel sad	1. I feel discouraged about the future.	1. I feel I have failed more than the average person.	1. I don't enjoy things the way I used to.	1 I feel guilty a good part of the time.	0. I don't feel I am being punished.
2022-03-31 13:41:44	2022-03-31 13:44:06	2022-03-31	be14abc2afea0de5		TRK002		Yes	Igabi	Rigachikun	G RA	33	Female	Secondary	Housewife	<15,000		Case	Fever Cough Sore throat Loss of Taste Body Weakness	1	1	0	0	0	1	1	0	0	0	0	1		5-6 days	Primary (PHC)	CHO		URTI		Yes	Yes	1-2 days	Yes	Yes		0. I do not feel sad.	0. I am not particularly discouraged about the future.	0. I do not feel like a failure.	0. I get as much satisfaction out of things as I used to.	0 I don't feel particularly guilty	0. I don't feel I am being punished.
2022-03-28 10:36:16	2022-03-28 10:43:28	2022-03-28	354450114380321		DKA002		Yes	Kaduna North	Unguwar Rimi	Morovia Street	37	Female	Tertiary	Housewife	<15,000		Case	Cough	0	1	0	0	0	0	0	0	0	0	0	0		>14 days	Tertairy (Teaching Hospital)	Medical Doctor		others	Tuberculosis	Yes	No		No	No		0. I do not feel sad.	0. I am not particularly discouraged about the future.	0. I do not feel like a failure.	0. I get as much satisfaction out of things as I used to.	0 I don't feel particularly guilty	0. I don't feel I am being punished.
2022-03-28 10:55:33	2022-03-28 11:09:10	2022-03-28	354450114380321		DKA002		Yes	Kaduna North	Unguwar Rimi	Shagari Close	50	Female	Koranic	Housewife	<15,000		Case	Cough Headache Insomnia	0	1	0	0	0	0	0	0	1	1	0	0		>14 days	Primary (PHC)	Medical Doctor		others	Tuberculosis	Yes	No		Yes	No		1. I feel sad	1. I feel discouraged about the future.	1. I feel I have failed more than the average person.	1. I don't enjoy things the way I used to.	1 I feel guilty a good part of the time.	0. I don't feel I am being punished.
2022-03-28 10:52:39	2022-03-28 11:05:29	2022-03-28	be14abc2afea0de5		Dka004		Yes	Kaduna North	Kawo	Latin Fulani road	22	Male	Primary	Unemployed	<15,000		Case	Fever Cough Headache	1	1	0	0	0	0	0	0	1	0	0	0		3-4days	Primary (PHC)	CHEW		URTI		Yes	Yes	1-2 days	No	No		1. I feel sad	1. I feel discouraged about the future.	1. I feel I have failed more than the average person.	1. I don't enjoy things the way I used to.	1 I feel guilty a good part of the time.	0. I don't feel I am being punished.
2022-03-28 11:44:27	2022-03-28 12:07:47	2022-03-28	be14abc2afea0de5		Dka004		Yes	Kaduna North	Kawo	Layin sarki	22	Male	Secondary	Housewife	<15,000		Case	Fever Cough Headache	1	1	0	0	0	0	0	0	1	0	0	0		5-6 days	Primary (PHC)	CHEW		RTI		Yes	Yes	5-6 days	No	No		0. I do not feel sad.	1. I feel discouraged about the future.	1. I feel I have failed more than the average person.	1. I don't enjoy things the way I used to.	1 I feel guilty a good part of the time.	0. I don't feel I am being punished.
2022-03-28 12:18:36	2022-03-28 12:23:46	2022-03-28	be14abc2afea0de5		Dka004		Yes	Kaduna North	Kawo	Giwa road	28	Male	Primary	Unemployed	<15,000		Case	Fever Cough Headache	1	1	0	0	0	0	0	0	1	0	0	0		5-6 days	Primary (PHC)	CHEW		RTI		Yes	Yes	5-6 days	No	No		2. I am sad all the time and I can't snap out of it.	1. I feel discouraged about the future.	1. I feel I have failed more than the average person.	0. I get as much satisfaction out of things as I used to.	0 I don't feel particularly guilty	1. I feel I may be punished.
2022-03-28 12:42:14	2022-03-28 12:51:16	2022-03-28	be14abc2afea0de5		Dka004		Yes	Kaduna North	Kawo	Dosa road	43	Male	Secondary	Petty trader	15,000 to 19,000		Case	Fever Cough Headache Body Weakness	1	1	0	0	0	0	1	0	1	0	0	0		5-6 days	Primary (PHC)	CHEW		URTI		Yes	Yes	5-6 days	No	No		1. I feel sad	2. I feel I have nothing to look forward to.	1. I feel I have failed more than the average person.	1. I don't enjoy things the way I used to.	1 I feel guilty a good part of the time.	1. I feel I may be punished.
2022-03-28 13:02:08	2022-03-28 13:04:50	2022-03-28	be14abc2afea0de5		Dka004		Yes	Kaduna North	Kawo	School raod	32	Female	Primary	Housewife	<15,000		Case	Cough Fever Sneezing Sore throat	1	1	0	1	0	0	0	0	0	0	0	1		1-2 days	Primary (PHC)	CHEW		URTI		No	No		No	No		0. I do not feel sad.	3. I feel the future is hopeless and that things cannot improve.	2. As I look back on my life, all I can see is a lot of failures.	1. I don't enjoy things the way I used to.	1 I feel guilty a good part of the time.	1. I feel I may be punished.
2022-03-28 11:48:17	2022-03-28 12:18:02	2022-03-28	354450114380321		DKA002		Yes	Kaduna North	Unguwar Rimi	School Road	45	Female	Koranic	Housewife	<15,000		Case	Fever Cough	1	1	0	0	0	0	0	0	0	0	0	0		10-14 days	Primary (PHC)	Medical Doctor		Typhoid Fever		Yes	Yes	3-4days	No	No		0. I do not feel sad.	0. I am not particularly discouraged about the future.	0. I do not feel like a failure.	0. I get as much satisfaction out of things as I used to.	0 I don't feel particularly guilty	0. I don't feel I am being punished.
2022-03-28 11:27:21	2022-03-28 11:34:39	2022-03-28	collect:GvZVDaeEave12GMo		DkA003		Yes	Kaduna North	Dadi Riba	Ibandan street/duara rd	61	Female	Tertiary	Housewife	<15,000		Case	Cough Fever Body Weakness	1	1	0	0	0	0	1	0	0	0	0	0		3-4days	Primary (PHC)	CHO		Hypertension		Yes	Yes	3-4days	No	No		0. I do not feel sad.	0. I am not particularly discouraged about the future.	0. I do not feel like a failure.	0. I get as much satisfaction out of things as I used to.	0 I don't feel particularly guilty	0. I don't feel I am being punished.
2022-03-28 11:35:06	2022-03-28 11:41:53	2022-03-28	collect:GvZVDaeEave12GMo		DKA003		Yes	Kaduna North	Dadi Riba	Ibadan street/daura rd	37	Female	Primary	Unemployed	<15,000		Case	Cough Body Weakness	0	1	0	0	0	0	1	0	0	0	0	0		5-6 days	Primary (PHC)	CHEW		Malaria		Yes	Yes	5-6 days	Yes	No		1. I feel sad	1. I feel discouraged about the future.	1. I feel I have failed more than the average person.	1. I don't enjoy things the way I used to.	1 I feel guilty a good part of the time.	1. I feel I may be punished.
2022-03-28 11:42:04	2022-03-28 11:45:46	2022-03-28	collect:GvZVDaeEave12GMo		DkA003		Yes	Kaduna North	Dadi Riba	Ibadan street/daura rd	25	Male	Secondary	Unemployed	<15,000		Case	Cough Fever	1	1	0	0	0	0	0	0	0	0	0	0		5-6 days	Primary (PHC)	Medical Doctor		Typhoid Fever		Yes	Yes	5-6 days	No	No		0. I do not feel sad.	0. I am not particularly discouraged about the future.	0. I do not feel like a failure.	0. I get as much satisfaction out of things as I used to.	0 I don't feel particularly guilty	0. I don't feel I am being punished.
2022-03-28 11:45:52	2022-03-28 11:49:50	2022-03-28	collect:GvZVDaeEave12GMo		DkA003		Yes	Kaduna North	Dadi Riba	Ibadan street/daura rd	25	Male	Secondary	Private sector worker	15,000 to 19,000		Case	Cough Fever	1	1	0	0	0	0	0	0	0	0	0	0		3-4days	Primary (PHC)	CHO		Malaria		Yes	Yes	3-4days	Yes	Yes		1. I feel sad	1. I feel discouraged about the future.	1. I feel I have failed more than the average person.	1. I don't enjoy things the way I used to.	1 I feel guilty a good part of the time.	1. I feel I may be punished.
2022-03-28 11:49:56	2022-03-28 11:56:32	2022-03-28	collect:GvZVDaeEave12GMo		DkA003		Yes	Kaduna North	Dadi Riba	Ibadan street/daura rd	17	Male	Secondary	Unemployed	<15,000		Case	Cough Body Weakness	0	1	0	0	0	0	1	0	0	0	0	0		3-4days	Private Hospital	Medical Doctor		Malaria		Yes	Yes	3-4days	No	No		0. I do not feel sad.	0. I am not particularly discouraged about the future.	0. I do not feel like a failure.	0. I get as much satisfaction out of things as I used to.	0 I don't feel particularly guilty	0. I don't feel I am being punished.
2022-03-28 11:56:48	2022-03-28 12:01:32	2022-03-28	collect:GvZVDaeEave12GMo		DkA003		Yes	Kaduna North	Dadi Riba	Ibadan street	41	Male	Tertiary	Petty trader	15,000 to 19,000		Case	Cough Fever Headache	1	1	0	0	0	0	0	0	1	0	0	0		3-4days	Primary (PHC)	CHEW		Malaria		Yes	Yes	3-4days	No	No		1. I feel sad	1. I feel discouraged about the future.	1. I feel I have failed more than the average person.	1. I don't enjoy things the way I used to.	1 I feel guilty a good part of the time.	1. I feel I may be punished.
2022-03-28 12:02:02	2022-03-28 12:05:38	2022-03-28	collect:GvZVDaeEave12GMo		DkA003		Yes	Kaduna North	Dadi Riba	Ibadan street/daura rd	14	Male	Secondary	Unemployed	<15,000		Case	Cough Fever Loss of Taste	1	1	0	0	0	1	0	0	0	0	0	0		3-4days	Primary (PHC)	CHO		Typhoid Fever		Yes	Yes	5-6 days	Yes	Yes		0. I do not feel sad.	0. I am not particularly discouraged about the future.	0. I do not feel like a failure.	0. I get as much satisfaction out of things as I used to.	0 I don't feel particularly guilty	0. I don't feel I am being punished.
2022-03-28 12:06:16	2022-03-28 12:09:04	2022-03-28	collect:GvZVDaeEave12GMo		DkA003		Yes	Kaduna North	Dadi Riba	Ibadan street	55	Male	Koranic	Government worker	25,000 to 29,000		Case	Fever Cough	1	1	0	0	0	0	0	0	0	0	0	0		3-4days	Primary (PHC)	CHO		Hypertension		Yes	Yes	3-4days	Yes	Yes		0. I do not feel sad.	0. I am not particularly discouraged about the future.	0. I do not feel like a failure.	0. I get as much satisfaction out of things as I used to.	0 I don't feel particularly guilty	0. I don't feel I am being punished.
2022-03-28 12:09:29	2022-03-28 12:16:46	2022-03-28	collect:GvZVDaeEave12GMo		DkA003		Yes	Kaduna North	Dadi Riba	Ibadan street/ Daura rd	30	Male	Tertiary	Unemployed	<15,000		Case	Fever Cough	1	1	0	0	0	0	0	0	0	0	0	0		5-6 days	Primary (PHC)	CHEW		Malaria		Yes	Yes	5-6 days	No	No		1. I feel sad	1. I feel discouraged about the future.	1. I feel I have failed more than the average person.	1. I don't enjoy things the way I used to.	1 I feel guilty a good part of the time.	1. I feel I may be punished.
2022-03-28 12:16:57	2022-03-28 12:20:47	2022-03-28	collect:GvZVDaeEave12GMo		DkA003		Yes	Kaduna North	Dadi Riba	Ibadan street /daura rd	28	Female	Tertiary	Unemployed	<15,000		Case	Fever Cough	1	1	0	0	0	0	0	0	0	0	0	0		3-4days	Primary (PHC)	CHO		Malaria		Yes	Yes	5-6 days	No	No		0. I do not feel sad.	0. I am not particularly discouraged about the future.	0. I do not feel like a failure.	0. I get as much satisfaction out of things as I used to.	0 I don't feel particularly guilty	0. I don't feel I am being punished.
2022-03-28 12:21:39	2022-03-28 12:26:04	2022-03-28	collect:GvZVDaeEave12GMo		DkA003		Yes	Kaduna North	Dadi Riba	Ibadan Street/ daura rd	13	Male	Secondary	Unemployed	<15,000		Case	Cough Fever	1	1	0	0	0	0	0	0	0	0	0	0		3-4days	Private Hospital	Medical Doctor		Malaria		Yes	Yes	7-10 days	No	No		0. I do not feel sad.	0. I am not particularly discouraged about the future.	0. I do not feel like a failure.	0. I get as much satisfaction out of things as I used to.	0 I don't feel particularly guilty	0. I don't feel I am being punished.
2022-03-28 13:18:48	2022-03-28 13:38:50	2022-03-28	354450114380321		DKA002		Yes	Kaduna North	Unguwar Rimi	Ramat Road	56	Male	Secondary	Petty trader	20,000 to 24,000		Case	Fever Cough Headache	1	1	0	0	0	0	0	0	1	0	0	0		10-14 days	Primary (PHC)	Medical Doctor		Typhoid Fever		Yes	Yes	1-2 days	No	No		0. I do not feel sad.	0. I am not particularly discouraged about the future.	0. I do not feel like a failure.	0. I get as much satisfaction out of things as I used to.	0 I don't feel particularly guilty	0. I don't feel I am being punished.
2022-03-28 08:59:57	2022-03-28 09:51:21	2022-03-28	358008108404105		DkA005		Yes	Kaduna North	Badarawa	Unguwan magaji	32	Female	Secondary	Housewife	<15,000		Case	Breathlessness	0	0	0	0	1	0	0	0	0	0	0	0		1-2 days	Primary (PHC)	CHO		RTI		Yes	Yes	1-2 days	No	No		0. I do not feel sad.	0. I am not particularly discouraged about the future.	0. I do not feel like a failure.	1. I don't enjoy things the way I used to.	0 I don't feel particularly guilty	0. I don't feel I am being punished.
2022-03-28 10:04:22	2022-03-28 10:11:43	2022-03-28	358008108404105		DkA005		Yes	Kaduna North	Badarawa	Unguwan magaji	21	Female	Primary	Unemployed	<15,000		Case	Fever	1	0	0	0	0	0	0	0	0	0	0	0		3-4days	Primary (PHC)	CHEW		others	Unknown	Yes	No		No	Yes		0. I do not feel sad.	1. I feel discouraged about the future.	0. I do not feel like a failure.	1. I don't enjoy things the way I used to.	0 I don't feel particularly guilty	0. I don't feel I am being punished.
2022-03-28 10:12:22	2022-03-28 10:20:14	2022-03-28	358008108404105		DKA005		Yes	Kaduna North	Badarawa	Unguwan magaji	21	Male	Tertiary	Government worker	25,000 to 29,000		Case	Malaise Headache	0	0	0	0	0	0	0	1	1	0	0	0		3-4days	Primary (PHC)	CHEW		Typhoid Fever		Yes	No		No	Yes		1. I feel sad	0. I am not particularly discouraged about the future.	1. I feel I have failed more than the average person.	1. I don't enjoy things the way I used to.	0 I don't feel particularly guilty	1. I feel I may be punished.
2022-03-28 10:20:51	2022-03-28 10:25:28	2022-03-28	358008108404105		DKA005		Yes	Kaduna North	Badarawa	Unguwan magaji	26	Female	Koranic	Housewife	<15,000		Case	Fever	1	0	0	0	0	0	0	0	0	0	0	0		3-4days	Primary (PHC)	CHEW		others	Unknown	Yes	Yes	1-2 days	Yes	Yes		1. I feel sad	0. I am not particularly discouraged about the future.	0. I do not feel like a failure.	0. I get as much satisfaction out of things as I used to.	0 I don't feel particularly guilty	0. I don't feel I am being punished.
2022-03-28 10:25:51	2022-03-28 10:33:38	2022-03-28	358008108404105		DKA005		Yes	Kaduna North	Badarawa	Unguwan magaji	29	Female	Secondary	Big time trader	30,000 and above		Case	Fever Headache	1	0	0	0	0	0	0	0	1	0	0	0		3-4days	Primary (PHC)	CHO		others	Unknown	Yes	No		No	Yes		2. I am sad all the time and I can't snap out of it.	2. I feel I have nothing to look forward to.	2. As I look back on my life, all I can see is a lot of failures.	2. I don't get real satisfaction out of anything anymore.	2 I feel quite guilty most of the time.	2. I expect to be punished.
2022-03-25 15:39:13	2022-03-28 11:26:38	2022-03-25	collect:WFKQEJIq1wnHd6tQ		Dka001		Yes	Kaduna North	Hayin Banki	Kalaye road	29	Female	Secondary	Housewife	<15,000		Case	Fever Cough Headache	1	1	0	0	0	0	0	0	1	0	0	0		3-4days	Primary (PHC)	CHEW		Malaria		Yes	Yes	5-6 days	No	No		0. I do not feel sad.	0. I am not particularly discouraged about the future.	0. I do not feel like a failure.	0. I get as much satisfaction out of things as I used to.	0 I don't feel particularly guilty	0. I don't feel I am being punished.
2022-03-28 15:12:11	2022-03-28 15:16:50	2022-03-28	collect:WFKQEJIq1wnHd6tQ		Dka001		Yes	Kaduna North	Hayin Banki	Nataala road	18	Female	Secondary	Unemployed	<15,000		Case	Fever Headache	1	0	0	0	0	0	0	0	1	0	0	0		3-4days	Primary (PHC)	CHEW		Malaria		Yes	Yes	7-10 days	Yes	No		0. I do not feel sad.	0. I am not particularly discouraged about the future.	0. I do not feel like a failure.	1. I don't enjoy things the way I used to.	0 I don't feel particularly guilty	0. I don't feel I am being punished.
2022-03-28 15:16:58	2022-03-28 15:21:04	2022-03-28	collect:WFKQEJIq1wnHd6tQ		Dka001		Yes	Kaduna North	Hayin Banki	Ptf road	23	Female	Primary	Housewife	<15,000		Case	Fever Sneezing	1	0	0	1	0	0	0	0	0	0	0	0		3-4days	Primary (PHC)	RN		Malaria		Yes	Yes	10-14 days	Yes	Yes		1. I feel sad	0. I am not particularly discouraged about the future.	0. I do not feel like a failure.	0. I get as much satisfaction out of things as I used to.	1 I feel guilty a good part of the time.	0. I don't feel I am being punished.
2022-03-28 15:21:23	2022-03-28 15:31:18	2022-03-28	collect:WFKQEJIq1wnHd6tQ		Dka001		Yes	Kaduna North	Hayin Banki	Nataala	29	Female	Primary	Housewife	<15,000		Case	Fever Headache	1	0	0	0	0	0	0	0	1	0	0	0		1-2 days	Primary (PHC)	CHEW		Malaria		Yes	Yes	7-10 days	No	No		0. I do not feel sad.	1. I feel discouraged about the future.	0. I do not feel like a failure.	1. I don't enjoy things the way I used to.	0 I don't feel particularly guilty	0. I don't feel I am being punished.
2022-03-28 15:38:41	2022-03-28 15:49:23	2022-03-28	collect:WFKQEJIq1wnHd6tQ		Dka001		Yes	Kaduna North	Hayin Banki	Barrack rd	46	Male	Primary	Private sector worker	15,000 to 19,000		Case	Fever Headache Cough	1	1	0	0	0	0	0	0	1	0	0	0		3-4days	Primary (PHC)	CHO		Typhoid Fever		Yes	Yes	7-10 days	No	No		0. I do not feel sad.	0. I am not particularly discouraged about the future.	0. I do not feel like a failure.	0. I get as much satisfaction out of things as I used to.	0 I don't feel particularly guilty	0. I don't feel I am being punished.
2022-03-28 15:49:30	2022-03-28 16:01:01	2022-03-28	collect:WFKQEJIq1wnHd6tQ		Dka001		Yes	Kaduna North	Hayin Banki	Nataala rd	20	Female	Secondary	Unemployed	<15,000		Case	Fever Cough Headache	1	1	0	0	0	0	0	0	1	0	0	0		5-6 days	Primary (PHC)	CHEW		Malaria		Yes	Yes	3-4days	Yes	No		1. I feel sad	0. I am not particularly discouraged about the future.	0. I do not feel like a failure.	1. I don't enjoy things the way I used to.	0 I don't feel particularly guilty	0. I don't feel I am being punished.
2022-03-28 16:01:31	2022-03-28 16:15:04	2022-03-28	collect:WFKQEJIq1wnHd6tQ		Dka001		Yes	Kaduna North	Hayin Banki	Yan shinkafa	22	Female	Secondary	Housewife	<15,000		Case	Fever Cough	1	1	0	0	0	0	0	0	0	0	0	0		3-4days	Primary (PHC)	CHO		Malaria		Yes	Yes	5-6 days	No	No		0. I do not feel sad.	0. I am not particularly discouraged about the future.	1. I feel I have failed more than the average person.	0. I get as much satisfaction out of things as I used to.	0 I don't feel particularly guilty	0. I don't feel I am being punished.
2022-03-28 16:16:53	2022-03-28 16:25:32	2022-03-28	collect:WFKQEJIq1wnHd6tQ		Dka001		Yes	Kaduna North	Hayin Banki	Yan shinkafa	30	Male	Tertiary	Private sector worker	20,000 to 24,000		Case	Fever Headache	1	0	0	0	0	0	0	0	1	0	0	0		3-4days	Primary (PHC)	CHO		Malaria		Yes	Yes	7-10 days	Yes	No		0. I do not feel sad.	0. I am not particularly discouraged about the future.	0. I do not feel like a failure.	0. I get as much satisfaction out of things as I used to.	0 I don't feel particularly guilty	0. I don't feel I am being punished.
2022-03-28 16:39:36	2022-03-28 16:42:34	2022-03-28	collect:WFKQEJIq1wnHd6tQ		Dka001		Yes	Kaduna North	Hayin Banki	Layin sarki	26	Female	Secondary	Housewife	<15,000		Case	Fever Headache	1	0	0	0	0	0	0	0	1	0	0	0		3-4days	Primary (PHC)	CHEW		Malaria		Yes	Yes	5-6 days	No	No		0. I do not feel sad.	0. I am not particularly discouraged about the future.	0. I do not feel like a failure.	0. I get as much satisfaction out of things as I used to.	0 I don't feel particularly guilty	0. I don't feel I am being punished.
2022-03-28 16:42:58	2022-03-28 16:52:12	2022-03-28	collect:WFKQEJIq1wnHd6tQ		Dka001		Yes	Kaduna North	Hayin Banki	Hayin goburawa	30	Female	Secondary	Housewife	<15,000		Case	Fever Cough Headache	1	1	0	0	0	0	0	0	1	0	0	0		3-4days	Primary (PHC)	CHO		Typhoid Fever		Yes	Yes	7-10 days	No	No		0. I do not feel sad.	0. I am not particularly discouraged about the future.	0. I do not feel like a failure.	1. I don't enjoy things the way I used to.	0 I don't feel particularly guilty	0. I don't feel I am being punished.
2022-03-29 08:34:31	2022-03-29 08:51:40	2022-03-29	354450114380321		DKA002		Yes	Kaduna North	Unguwar Rimi	Shehu Laminu Road	46	Female	Koranic	Housewife	<15,000		Case	Fever Cough Breathlessness	1	1	0	0	1	0	0	0	0	0	0	0		10-14 days	Tertairy (Teaching Hospital)	Medical Doctor		others	Asthma	Yes	Yes	1-2 days	No	Yes		1. I feel sad	0. I am not particularly discouraged about the future.	0. I do not feel like a failure.	1. I don't enjoy things the way I used to.	0 I don't feel particularly guilty	0. I don't feel I am being punished.
2022-03-29 09:21:54	2022-03-29 09:26:22	2022-03-29	354450114380321		DKA002		Yes	Kaduna North	Unguwar Rimi	Emir Road Ungwan Kudu	21	Female	Koranic	Housewife	<15,000		Case	Fever Cough	1	1	0	0	0	0	0	0	0	0	0	0		>14 days	Tertairy (Teaching Hospital)	Medical Doctor		others	Tuberculosis	Yes	No		No	Yes		0. I do not feel sad.	0. I am not particularly discouraged about the future.	0. I do not feel like a failure.	0. I get as much satisfaction out of things as I used to.	0 I don't feel particularly guilty	0. I don't feel I am being punished.
2022-03-29 09:47:26	2022-03-29 09:53:20	2022-03-29	354450114380321		DKA002		Yes	Kaduna North	Unguwar Rimi	Zana Dajima Road	37	Male	Koranic	Unemployed	<15,000		Case	Fever Cough Insomnia	1	1	0	0	0	0	0	0	0	1	0	0		>14 days	Tertairy (Teaching Hospital)	Medical Doctor		others	Tuberculosis	Yes	No		No	Yes		0. I do not feel sad.	0. I am not particularly discouraged about the future.	0. I do not feel like a failure.	0. I get as much satisfaction out of things as I used to.	0 I don't feel particularly guilty	0. I don't feel I am being punished.
2022-03-28 18:22:18	2022-03-29 10:15:35	2022-03-28	be14abc2afea0de5		Dka004		Yes	Kaduna North	Kawo	S/kawo	18	Female	Primary	Housewife	<15,000		Case	Cough Fever Loss of Taste Body Weakness	1	1	0	0	0	1	1	0	0	0	0	0		3-4days	Primary (PHC)	CHO		Malaria		Yes	Yes	3-4days	No	No		0. I do not feel sad.	0. I am not particularly discouraged about the future.	0. I do not feel like a failure.	0. I get as much satisfaction out of things as I used to.	0 I don't feel particularly guilty	0. I don't feel I am being punished.
2022-03-28 18:28:11	2022-03-29 10:23:47	2022-03-28	be14abc2afea0de5		Dka004		Yes	Kaduna North	Kawo	Afaka road	27	Female	Secondary	Unemployed	<15,000		Case	Fever Cough	1	1	0	0	0	0	0	0	0	0	0	0		1-2 days	Primary (PHC)	CHEW		URTI		Yes	Yes	3-4days	No	Yes		0. I do not feel sad.	0. I am not particularly discouraged about the future.	0. I do not feel like a failure.	0. I get as much satisfaction out of things as I used to.	0 I don't feel particularly guilty	0. I don't feel I am being punished.
2022-03-29 10:21:10	2022-03-29 10:32:45	2022-03-29	354450114380321		DKA002		Yes	Kaduna North	Unguwar Rimi	Dekina Road	23	Female	Secondary	Unemployed	<15,000		Case	Fever	1	0	0	0	0	0	0	0	0	0	0	0		>14 days	Primary (PHC)	CHO		others	Tuberculosis	Yes	No		Yes	Yes		1. I feel sad	1. I feel discouraged about the future.	0. I do not feel like a failure.	0. I get as much satisfaction out of things as I used to.	0 I don't feel particularly guilty	0. I don't feel I am being punished.
2022-03-29 10:48:21	2022-03-29 10:52:17	2022-03-29	354450114380321		DKA002		Yes	Kaduna North	Unguwar Rimi	Dekina Road	33	Male	Tertiary	Government worker	30,000 and above		Case	Fever Cough	1	1	0	0	0	0	0	0	0	0	0	0		10-14 days	Tertairy (Teaching Hospital)	Medical Doctor		Typhoid Fever		Yes	Yes	3-4days	No	Yes		0. I do not feel sad.	0. I am not particularly discouraged about the future.	0. I do not feel like a failure.	0. I get as much satisfaction out of things as I used to.	0 I don't feel particularly guilty	0. I don't feel I am being punished.
2022-03-29 09:34:06	2022-03-29 09:41:23	2022-03-29	358008108404105		DKA005		Yes	Kaduna North	Badarawa	Alkaki road	29	Female	Primary	Housewife	<15,000		Case	Fever Headache	1	0	0	0	0	0	0	0	1	0	0	0		3-4days	Primary (PHC)	CHEW		others	Unknown	Yes	Yes	1-2 days	No	Yes		0. I do not feel sad.	0. I am not particularly discouraged about the future.	0. I do not feel like a failure.	1. I don't enjoy things the way I used to.	0 I don't feel particularly guilty	0. I don't feel I am being punished.
2022-03-29 10:02:30	2022-03-29 10:10:09	2022-03-29	358008108404105		DKA005		Yes	Kaduna North	Badarawa	Alkali road	50	Female	Secondary	Private sector worker	30,000 and above		Case	Fever Malaise	1	0	0	0	0	0	0	1	0	0	0	0		3-4days	Primary (PHC)	CHEW		Malaria		Yes	No		No	Yes		0. I do not feel sad.	0. I am not particularly discouraged about the future.	0. I do not feel like a failure.	0. I get as much satisfaction out of things as I used to.	0 I don't feel particularly guilty	0. I don't feel I am being punished.
2022-03-29 10:40:21	2022-03-29 10:48:37	2022-03-29	358008108404105		DKA005		Yes	Kaduna North	Badarawa	Alkali road	25	Female	Tertiary	Unemployed	<15,000		Case	Fever Headache Malaise	1	0	0	0	0	0	0	1	1	0	0	0		1-2 days	Primary (PHC)	CHEW		Malaria		Yes	Yes	3-4days	No	Yes		0. I do not feel sad.	0. I am not particularly discouraged about the future.	0. I do not feel like a failure.	1. I don't enjoy things the way I used to.	0 I don't feel particularly guilty	0. I don't feel I am being punished.
2022-03-29 11:03:07	2022-03-29 11:14:15	2022-03-29	358008108404105		DKA005		Yes	Kaduna North	Badarawa	Badarawa road	36	Female	Tertiary	Housewife	<15,000		Case	Cough Sneezing	0	1	0	1	0	0	0	0	0	0	0	0		3-4days	Primary (PHC)	CHEW		RTI		Yes	No		No	Yes		2. I am sad all the time and I can't snap out of it.	2. I feel I have nothing to look forward to.	2. As I look back on my life, all I can see is a lot of failures.	2. I don't get real satisfaction out of anything anymore.	2 I feel quite guilty most of the time.	2. I expect to be punished.
2022-03-29 11:47:54	2022-03-29 12:03:06	2022-03-29	354450114380321		DKA002		Yes	Kaduna North	Unguwar Rimi	School Road	28	Male	Tertiary	Private sector worker	30,000 and above		Case	Fever Cough	1	1	0	0	0	0	0	0	0	0	0	0		10-14 days	Private Hospital	Medical Doctor		Typhoid Fever		Yes	Yes	3-4days	Yes	Yes		0. I do not feel sad.	0. I am not particularly discouraged about the future.	0. I do not feel like a failure.	0. I get as much satisfaction out of things as I used to.	0 I don't feel particularly guilty	0. I don't feel I am being punished.
2022-03-29 10:19:15	2022-03-29 10:28:38	2022-03-29	358008108404105		DKA005		Yes	Kaduna North	Badarawa	Alkali road	20	Female	Secondary	Petty trader	15,000 to 19,000		Case	Fever Headache	1	0	0	0	0	0	0	0	1	0	0	0		1-2 days	Primary (PHC)	CHEW		Malaria		Yes	No		Yes	Yes		1. I feel sad	1. I feel discouraged about the future.	0. I do not feel like a failure.	1. I don't enjoy things the way I used to.	1 I feel guilty a good part of the time.	0. I don't feel I am being punished.
2022-03-29 11:48:57	2022-03-29 11:54:24	2022-03-29	358008108404105		DKA005		Yes	Kaduna North	Badarawa	Katuru road	37	Male	Tertiary	Government worker	30,000 and above		Case	Fever Cough Sneezing	1	1	0	1	0	0	0	0	0	0	0	0		3-4days	Private Hospital	Medical Doctor		RTI		Yes	Yes	3-4days	No	No		1. I feel sad	1. I feel discouraged about the future.	1. I feel I have failed more than the average person.	1. I don't enjoy things the way I used to.	0 I don't feel particularly guilty	0. I don't feel I am being punished.
2022-03-28 18:33:00	2022-03-29 11:55:26	2022-03-28	be14abc2afea0de5		Dka004		Yes	Kaduna North	Kawo	Layin ganima Umaru road	30	Male	Secondary	Petty trader	20,000 to 24,000		Case	Cough Headache Loss of Taste Body Weakness	0	1	0	0	0	1	1	0	1	0	0	0		5-6 days	Primary (PHC)	CHEW		Malaria		Yes	Yes	5-6 days	Yes	Yes		2. I am sad all the time and I can't snap out of it.	2. I feel I have nothing to look forward to.	2. As I look back on my life, all I can see is a lot of failures.	2. I don't get real satisfaction out of anything anymore.	2 I feel quite guilty most of the time.	2. I expect to be punished.
2022-03-28 18:38:29	2022-03-29 11:54:15	2022-03-28	be14abc2afea0de5		Dka004		Yes	Kaduna North	Kawo	Dauda road	34	Female	Secondary	Housewife	<15,000		Case	Cough Fever Headache Loss of Taste	1	1	0	0	0	1	0	0	1	0	0	0		7-10 days	Primary (PHC)	CHEW		Typhoid Fever		Yes	Yes	5-6 days	Yes	Yes		1. I feel sad	1. I feel discouraged about the future.	1. I feel I have failed more than the average person.	1. I don't enjoy things the way I used to.	1 I feel guilty a good part of the time.	1. I feel I may be punished.
2022-03-28 18:42:01	2022-03-28 18:44:46	2022-03-28	be14abc2afea0de5		Dka004		Yes	Kaduna North	Kawo	Mangwaro agwai	42	Male	Secondary	Petty trader	25,000 to 29,000		Case	Sore throat Sneezing Breathlessness	0	0	0	1	1	0	0	0	0	0	0	1		7-10 days	Primary (PHC)	CHEW		others	Unknown	No	No		No	No		1. I feel sad	1. I feel discouraged about the future.	1. I feel I have failed more than the average person.	1. I don't enjoy things the way I used to.	1 I feel guilty a good part of the time.	1. I feel I may be punished.
2022-03-29 12:13:20	2022-03-29 12:16:41	2022-03-29	354450114380321		DKA002		Yes	Kaduna North	Unguwar Rimi	Mai Kano Road	52	Male	Secondary	Petty trader	15,000 to 19,000		Case	Cough Fever Headache	1	1	0	0	0	0	0	0	1	0	0	0		>14 days	Primary (PHC)	Medical Doctor		others	Tuberculosis	Yes	No		No	No		1. I feel sad	0. I am not particularly discouraged about the future.	0. I do not feel like a failure.	0. I get as much satisfaction out of things as I used to.	0 I don't feel particularly guilty	0. I don't feel I am being punished.
2022-03-29 12:31:08	2022-03-29 12:33:45	2022-03-29	354450114380321		DKA002		Yes	Kaduna North	Unguwar Rimi	Biu Road	58	Female	Koranic	Housewife	<15,000		Case	Cough Fever Headache	1	1	0	0	0	0	0	0	1	0	0	0		>14 days	Primary (PHC)	Medical Doctor		others	Tuberculosis	Yes	No		No	Yes		1. I feel sad	0. I am not particularly discouraged about the future.	0. I do not feel like a failure.	0. I get as much satisfaction out of things as I used to.	0 I don't feel particularly guilty	0. I don't feel I am being punished.
2022-03-29 12:57:19	2022-03-29 13:04:15	2022-03-29	354450114380321		DKA002		Yes	Kaduna North	Unguwar Rimi	Gwari Crescent	26	Male	Koranic	Unemployed	<15,000		Case	Cough Fever	1	1	0	0	0	0	0	0	0	0	0	0		>14 days	Primary (PHC)	Medical Doctor		Typhoid Fever		Yes	Yes	3-4days	Yes	Yes		0. I do not feel sad.	0. I am not particularly discouraged about the future.	0. I do not feel like a failure.	0. I get as much satisfaction out of things as I used to.	0 I don't feel particularly guilty	0. I don't feel I am being punished.
2022-03-29 13:17:10	2022-03-29 13:22:20	2022-03-29	354450114380321		DKA002		Yes	Kaduna North	Unguwar Rimi	Market Road	52	Male	Secondary	Private sector worker	25,000 to 29,000		Case	Fever Cough Headache	1	1	0	0	0	0	0	0	1	0	0	0		10-14 days	Primary (PHC)	CHO		Typhoid Fever		Yes	Yes	1-2 days	Yes	Yes		0. I do not feel sad.	0. I am not particularly discouraged about the future.	0. I do not feel like a failure.	0. I get as much satisfaction out of things as I used to.	0 I don't feel particularly guilty	0. I don't feel I am being punished.
2022-03-29 13:38:29	2022-03-29 13:47:40	2022-03-29	354450114380321		DKA002		Yes	Kaduna North	Unguwar Rimi	Shagari low-cost	18	Female	Secondary	Unemployed	<15,000		Case	Cough Fever	1	1	0	0	0	0	0	0	0	0	0	0		10-14 days	Primary (PHC)	CHEW		Typhoid Fever		Yes	Yes	1-2 days	Yes	Yes		0. I do not feel sad.	0. I am not particularly discouraged about the future.	0. I do not feel like a failure.	0. I get as much satisfaction out of things as I used to.	0 I don't feel particularly guilty	0. I don't feel I am being punished.
2022-03-29 13:53:37	2022-03-29 13:56:33	2022-03-29	be14abc2afea0de5		Dka004		Yes	Kaduna North	Kawo	Rafin guza	42	Male	Secondary	Private sector worker	<15,000		Case	Fever Cough Sore throat Loss of Taste Headache	1	1	0	0	0	1	0	0	1	0	0	1		3-4days	Private Hospital	CHEW		URTI		Yes	Yes	3-4days	No	No		3. I am so sad and unhappy that I can't stand it.	3. I feel the future is hopeless and that things cannot improve.	2. As I look back on my life, all I can see is a lot of failures.	2. I don't get real satisfaction out of anything anymore.	2 I feel quite guilty most of the time.	2. I expect to be punished.
2022-03-29 13:36:27	2022-03-29 13:45:50	2022-03-29	collect:WFKQEJIq1wnHd6tQ		DKA001		Yes	Kaduna North	Hayin Banki	Abba road	31	Male	Secondary	Unemployed	<15,000		Case	Fever Cough Headache	1	1	0	0	0	0	0	0	1	0	0	0		3-4days	Private Hospital	Medical Doctor		Malaria		Yes	Yes	5-6 days	No	No		0. I do not feel sad.	0. I am not particularly discouraged about the future.	0. I do not feel like a failure.	0. I get as much satisfaction out of things as I used to.	0 I don't feel particularly guilty	0. I don't feel I am being punished.
2022-03-30 08:41:17	2022-03-30 08:45:56	2022-03-30	be14abc2afea0de5		Dka004		Yes	Kaduna North	Kawo	Limanci road	34	Female	Secondary	Housewife	<15,000		Case	Fever Cough Sore throat Breathlessness Body Weakness Headache	1	1	0	0	1	0	1	0	1	0	0	1		3-4days	Secondary (General Hospital)	Medical Doctor		Malaria		Yes	Yes	5-6 days	Yes	No		2. I am sad all the time and I can't snap out of it.	2. I feel I have nothing to look forward to.	2. As I look back on my life, all I can see is a lot of failures.	2. I don't get real satisfaction out of anything anymore.	2 I feel quite guilty most of the time.	2. I expect to be punished.
2022-03-30 09:53:16	2022-03-30 09:55:35	2022-03-30	be14abc2afea0de5		Dka004		Yes	Kaduna North	Kawo	Hayin Banki road	25	Male	Secondary	Unemployed	<15,000		Case	Cough Loss of Taste Fever	1	1	0	0	0	1	0	0	0	0	0	0		3-4days	Secondary (General Hospital)	Consultant Physician		Malaria		Yes	Yes	3-4days	No	No		1. I feel sad	1. I feel discouraged about the future.	1. I feel I have failed more than the average person.	1. I don't enjoy things the way I used to.	1 I feel guilty a good part of the time.	1. I feel I may be punished.
2022-03-30 10:40:38	2022-03-30 10:44:17	2022-03-30	be14abc2afea0de5		Dka004		Yes	Kaduna North	Kawo	Hayin naiya	43	Female	Primary	Housewife	<15,000		Case	Fever Cough Sore throat Body Weakness Headache	1	1	0	0	0	0	1	0	1	0	0	1		1-2 days	Secondary (General Hospital)	Medical Doctor		Hypertension		No	No		Yes	Yes		2. I am sad all the time and I can't snap out of it.	2. I feel I have nothing to look forward to.	2. As I look back on my life, all I can see is a lot of failures.	2. I don't get real satisfaction out of anything anymore.	2 I feel quite guilty most of the time.	2. I expect to be punished.
2022-03-30 08:23:11	2022-03-30 08:29:17	2022-03-30	354450114380321		DKA002		Yes	Kaduna North	Sardauna	Abuja Road	21	Female	Tertiary	Housewife	<15,000		Case	Fever Cough	1	1	0	0	0	0	0	0	0	0	0	0		10-14 days	Primary (PHC)	CHEW		Malaria		Yes	Yes	3-4days	No	No		0. I do not feel sad.	0. I am not particularly discouraged about the future.	0. I do not feel like a failure.	0. I get as much satisfaction out of things as I used to.	0 I don't feel particularly guilty	0. I don't feel I am being punished.
2022-03-30 08:42:10	2022-03-30 08:46:40	2022-03-30	354450114380321		DKA002		Yes	Kaduna North	Sardauna	Bungudu Road	31	Female	Secondary	Housewife	<15,000		Case	Fever Cough	1	1	0	0	0	0	0	0	0	0	0	0		1-2 days	Primary (PHC)	CHEW		Typhoid Fever		Yes	Yes	1-2 days	Yes	Yes		0. I do not feel sad.	0. I am not particularly discouraged about the future.	0. I do not feel like a failure.	0. I get as much satisfaction out of things as I used to.	0 I don't feel particularly guilty	0. I don't feel I am being punished.
2022-03-30 09:09:12	2022-03-30 09:13:25	2022-03-30	354450114380321		DKA002		Yes	Kaduna North	Sardauna	Damask Road	30	Female	Koranic	Housewife	<15,000		Case	Fever Cough Headache	1	1	0	0	0	0	0	0	1	0	0	0		10-14 days	Primary (PHC)	CHEW		Typhoid Fever		Yes	Yes	3-4days	Yes	No		0. I do not feel sad.	0. I am not particularly discouraged about the future.	0. I do not feel like a failure.	0. I get as much satisfaction out of things as I used to.	0 I don't feel particularly guilty	0. I don't feel I am being punished.
2022-03-30 09:39:14	2022-03-30 09:46:35	2022-03-30	354450114380321		DKA002		Yes	Kaduna North	Sardauna	Damask Road	16	Female	Secondary	Unemployed	<15,000		Case	Fever Cough Headache	1	1	0	0	0	0	0	0	1	0	0	0		10-14 days	Primary (PHC)	CHEW		Typhoid Fever		Yes	Yes	5-6 days	Yes	Yes		0. I do not feel sad.	0. I am not particularly discouraged about the future.	0. I do not feel like a failure.	0. I get as much satisfaction out of things as I used to.	0 I don't feel particularly guilty	0. I don't feel I am being punished.
2022-03-30 10:18:26	2022-03-30 10:27:32	2022-03-30	354450114380321		DKA002		Yes	Kaduna North	Sardauna	Offa Road	19	Female	Koranic	Unemployed	<15,000		Case	Fever Cough	1	1	0	0	0	0	0	0	0	0	0	0		>14 days	Primary (PHC)	CHEW		Typhoid Fever		Yes	Yes	3-4days	No	No		1. I feel sad	0. I am not particularly discouraged about the future.	0. I do not feel like a failure.	0. I get as much satisfaction out of things as I used to.	0 I don't feel particularly guilty	0. I don't feel I am being punished.
2022-03-30 11:42:33	2022-03-30 11:53:20	2022-03-30	354450114380321		DKA002		Yes	Kaduna North	Sardauna	Wushishi Road	40	Female	Tertiary	Housewife	<15,000		Case	Fever Cough Headache	1	1	0	0	0	0	0	0	1	0	0	0		1-2 days	Private Hospital	Medical Doctor		Malaria		Yes	Yes	1-2 days	Yes	Yes		0. I do not feel sad.	0. I am not particularly discouraged about the future.	0. I do not feel like a failure.	0. I get as much satisfaction out of things as I used to.	0 I don't feel particularly guilty	0. I don't feel I am being punished.
2022-03-30 11:18:22	2022-03-30 11:21:02	2022-03-30	be14abc2afea0de5		Dka004		Yes	Kaduna North	Kawo	Kawo road	40	Male	Primary	Government worker	25,000 to 29,000		Case	Fever Cough Loss of Taste Headache	1	1	0	0	0	1	0	0	1	0	0	0		7-10 days	Secondary (General Hospital)	Medical Doctor		URTI		Yes	Yes	1-2 days	Yes	Yes		3. I am so sad and unhappy that I can't stand it.	3. I feel the future is hopeless and that things cannot improve.	3. I feel I am a complete failure as a person.	3. I am dissatisfied or bored with everything.	3 I feel guilty all of the time.	3. I feel I am being punished.
2022-03-30 12:15:00	2022-03-30 12:18:02	2022-03-30	be14abc2afea0de5		Dka004		Yes	Kaduna North	Kawo	Lafiya road	39	Female	Primary	Housewife	<15,000		Case	Fever Cough Headache	1	1	0	0	0	0	0	0	1	0	0	0		3-4days	Secondary (General Hospital)	Medical Doctor		Typhoid Fever		Yes	Yes	1-2 days	Yes	Yes		0. I do not feel sad.	0. I am not particularly discouraged about the future.	0. I do not feel like a failure.	0. I get as much satisfaction out of things as I used to.	0 I don't feel particularly guilty	0. I don't feel I am being punished.
2022-03-30 13:08:53	2022-03-30 13:13:14	2022-03-30	be14abc2afea0de5		Dka004		Yes	Kaduna North	Unguwar Sarki	Barade road	25	Female	Secondary	Housewife	<15,000		Case	Fever Cough	1	1	0	0	0	0	0	0	0	0	0	0		3-4days	Primary (PHC)	CHEW		RTI		Yes	Yes	3-4days	No	Yes		1. I feel sad	1. I feel discouraged about the future.	1. I feel I have failed more than the average person.	1. I don't enjoy things the way I used to.	1 I feel guilty a good part of the time.	1. I feel I may be punished.
2022-03-30 13:16:54	2022-03-30 13:19:15	2022-03-30	be14abc2afea0de5		Dia004		Yes	Kaduna North	Unguwar Sarki	Suttan Bello road	27	Female	Secondary	Petty trader	15,000 to 19,000		Case	Fever Cough Loss of Taste	1	1	0	0	0	1	0	0	0	0	0	0		3-4days	Primary (PHC)	CHEW		RTI		Yes	Yes	1-2 days	Yes	Yes		0. I do not feel sad.	0. I am not particularly discouraged about the future.	0. I do not feel like a failure.	0. I get as much satisfaction out of things as I used to.	0 I don't feel particularly guilty	0. I don't feel I am being punished.
2022-03-30 09:21:46	2022-03-30 09:27:24	2022-03-30	358008108404105		DKA005		Yes	Kaduna North	Unguwan Dosa	School road	42	Female	Secondary	Housewife	<15,000		Case	Fever Headache	1	0	0	0	0	0	0	0	1	0	0	0		3-4days	Primary (PHC)	CHEW		others	Unknown	Yes	No		No	Yes		0. I do not feel sad.	0. I am not particularly discouraged about the future.	0. I do not feel like a failure.	0. I get as much satisfaction out of things as I used to.	0 I don't feel particularly guilty	0. I don't feel I am being punished.
2022-03-30 09:39:10	2022-03-30 09:54:05	2022-03-30	358008108404105		DKA005		Yes	Kaduna North	Unguwan Dosa	School road	26	Female	Secondary	Unemployed	<15,000		Case	Headache Sore throat	0	0	0	0	0	0	0	0	1	0	0	1		3-4days	Primary (PHC)	CHEW		RTI		Yes	Yes	1-2 days	No	Yes		1. I feel sad	0. I am not particularly discouraged about the future.	0. I do not feel like a failure.	1. I don't enjoy things the way I used to.	1 I feel guilty a good part of the time.	1. I feel I may be punished.
2022-03-30 10:09:47	2022-03-30 10:20:33	2022-03-30	358008108404105		DKA005		Yes	Kaduna North	Unguwan Dosa	School road	36	Male	Koranic	Big time trader	30,000 and above		Case	Sore throat Headache Sneezing	0	0	0	1	0	0	0	0	1	0	0	1		3-4days	Primary (PHC)	CHEW		URTI		Yes	No		No	Yes		1. I feel sad	0. I am not particularly discouraged about the future.	0. I do not feel like a failure.	1. I don't enjoy things the way I used to.	1 I feel guilty a good part of the time.	0. I don't feel I am being punished.
2022-03-30 10:32:16	2022-03-30 11:12:03	2022-03-30	358008108404105		DKA005		Yes	Kaduna North	Unguwan Dosa	Rock road	30	Female	Koranic	Housewife	<15,000		Case	Breathlessness	0	0	0	0	1	0	0	0	0	0	0	0		1-2 days	Primary (PHC)	CHO		URTI		Yes	No		No	No		1. I feel sad	0. I am not particularly discouraged about the future.	0. I do not feel like a failure.	1. I don't enjoy things the way I used to.	0 I don't feel particularly guilty	0. I don't feel I am being punished.
2022-03-30 11:51:25	2022-03-30 12:05:50	2022-03-30	358008108404105		DKA005		Yes	Kaduna North	Unguwan Dosa	Rock road	35	Female	Secondary	Housewife	<15,000		Case	Body Weakness Fever	1	0	0	0	0	0	1	0	0	0	0	0		3-4days	Primary (PHC)	CHEW		others	Unknown	Yes	No		No	Yes		0. I do not feel sad.	0. I am not particularly discouraged about the future.	0. I do not feel like a failure.	0. I get as much satisfaction out of things as I used to.	0 I don't feel particularly guilty	0. I don't feel I am being punished.
2022-03-30 12:07:41	2022-03-30 12:11:03	2022-03-30	collect:GvZVDaeEave12GMo		KDA003		Yes	Kaduna North	Unguwar Shanu	Lagos street	33	Female	Secondary	Unemployed	<15,000		Case	Sneezing Cough	0	1	0	1	0	0	0	0	0	0	0	0		3-4days	Primary (PHC)	Medical Doctor		Typhoid Fever		Yes	Yes	3-4days	Yes	Yes		0. I do not feel sad.	0. I am not particularly discouraged about the future.	0. I do not feel like a failure.	0. I get as much satisfaction out of things as I used to.	0 I don't feel particularly guilty	0. I don't feel I am being punished.
2022-03-30 12:13:42	2022-03-30 12:18:28	2022-03-30	collect:GvZVDaeEave12GMo		KDA003		Yes	Kaduna North	Unguwar Shanu	Lagos street	30	Female	Primary	Housewife	<15,000		Case	Cough Fever	1	1	0	0	0	0	0	0	0	0	0	0		3-4days	Primary (PHC)	Medical Doctor		Typhoid Fever		Yes	Yes	5-6 days	Yes	Yes		1. I feel sad	1. I feel discouraged about the future.	1. I feel I have failed more than the average person.	1. I don't enjoy things the way I used to.	1 I feel guilty a good part of the time.	1. I feel I may be punished.
2022-03-30 12:20:53	2022-03-30 12:24:49	2022-03-30	collect:GvZVDaeEave12GMo		KDA003		Yes	Kaduna North	Unguwar Shanu	Lagos Street	13	Female	Secondary	Unemployed	<15,000		Case	Cough Body Weakness	0	1	0	0	0	0	1	0	0	0	0	0		3-4days	Primary (PHC)	RN		Malaria		Yes	Yes	1-2 days	Yes	Yes		0. I do not feel sad.	0. I am not particularly discouraged about the future.	0. I do not feel like a failure.	0. I get as much satisfaction out of things as I used to.	0 I don't feel particularly guilty	0. I don't feel I am being punished.
2022-03-30 12:25:20	2022-03-30 12:29:46	2022-03-30	collect:GvZVDaeEave12GMo		KDA003		Yes	Kaduna North	Unguwar Shanu	Lagos street	28	Female	Secondary	Unemployed	<15,000		Case	Breathlessness Fever	1	0	0	0	1	0	0	0	0	0	0	0		5-6 days	Primary (PHC)	Medical Doctor		Malaria		Yes	Yes	5-6 days	Yes	Yes		0. I do not feel sad.	0. I am not particularly discouraged about the future.	0. I do not feel like a failure.	0. I get as much satisfaction out of things as I used to.	0 I don't feel particularly guilty	0. I don't feel I am being punished.
2022-03-30 12:30:21	2022-03-30 12:35:30	2022-03-30	collect:GvZVDaeEave12GMo		KDA003		Yes	Kaduna North	Unguwar Shanu	Lagos Street	32	Female	Secondary	Housewife	<15,000		Case	Cough Headache	0	1	0	0	0	0	0	0	1	0	0	0		3-4days	Primary (PHC)	Medical Doctor		Malaria		Yes	Yes	3-4days	Yes	Yes		1. I feel sad	1. I feel discouraged about the future.	1. I feel I have failed more than the average person.	1. I don't enjoy things the way I used to.	1 I feel guilty a good part of the time.	1. I feel I may be punished.
2022-03-30 12:36:00	2022-03-30 12:40:03	2022-03-30	collect:GvZVDaeEave12GMo		KDA003		Yes	Kaduna North	Unguwar Shanu	Lagos street	25	Male	Secondary	Unemployed	<15,000		Case	Loss of Taste Fever	1	0	0	0	0	1	0	0	0	0	0	0		1-2 days	Primary (PHC)	Medical Doctor		others	Less of sleep	Yes	Yes	3-4days	Yes	Yes		1. I feel sad	1. I feel discouraged about the future.	1. I feel I have failed more than the average person.	1. I don't enjoy things the way I used to.	1 I feel guilty a good part of the time.	1. I feel I may be punished.
2022-03-30 12:40:40	2022-03-30 12:44:59	2022-03-30	collect:GvZVDaeEave12GMo		KDA003		Yes	Kaduna North	Unguwar Shanu	Lagos Street	30	Female	Secondary	Unemployed	<15,000		Case	Fever	1	0	0	0	0	0	0	0	0	0	0	0		3-4days	Primary (PHC)	Medical Doctor		others	Less of sleeping	Yes	Yes	5-6 days	Yes	Yes		1. I feel sad	1. I feel discouraged about the future.	1. I feel I have failed more than the average person.	1. I don't enjoy things the way I used to.	1 I feel guilty a good part of the time.	1. I feel I may be punished.
2022-03-30 12:45:57	2022-03-30 12:49:15	2022-03-30	collect:GvZVDaeEave12GMo		KDA003		Yes	Kaduna North	Unguwar Shanu	Lagos Street	13	Male	Secondary	Unemployed	<15,000		Case	Cough Fever	1	1	0	0	0	0	0	0	0	0	0	0		3-4days	Primary (PHC)	RN		Malaria		Yes	Yes	3-4days	Yes	Yes		1. I feel sad	1. I feel discouraged about the future.	1. I feel I have failed more than the average person.	1. I don't enjoy things the way I used to.	1 I feel guilty a good part of the time.	1. I feel I may be punished.
2022-03-30 12:49:39	2022-03-30 12:53:27	2022-03-30	collect:GvZVDaeEave12GMo		KDA003		Yes	Kaduna North	Unguwar Shanu	Lagos Street	40	Female	Koranic	Housewife	<15,000		Case	Cough Others	0	1	0	0	0	0	0	0	0	0	1	0	Cattarah	5-6 days	Primary (PHC)	Medical Doctor		Hypertension		Yes	Yes	5-6 days	Yes	Yes		1. I feel sad	1. I feel discouraged about the future.	1. I feel I have failed more than the average person.	1. I don't enjoy things the way I used to.	1 I feel guilty a good part of the time.	1. I feel I may be punished.
2022-03-30 12:54:02	2022-03-30 12:58:04	2022-03-30	collect:GvZVDaeEave12GMo		KDA003		Yes	Kaduna North	Unguwar Shanu	Lagos street	37	Female	Primary	Unemployed	15,000 to 19,000		Case	Fever	1	0	0	0	0	0	0	0	0	0	0	0		5-6 days	Primary (PHC)	Medical Doctor		Hypertension		Yes	Yes	3-4days	Yes	Yes		1. I feel sad	1. I feel discouraged about the future.	1. I feel I have failed more than the average person.	1. I don't enjoy things the way I used to.	1 I feel guilty a good part of the time.	1. I feel I may be punished.
2022-03-30 13:50:12	2022-03-30 14:00:20	2022-03-30	collect:GvZVDaeEave12GMo		KDA003		Yes	Kaduna North	Unguwar Shanu	Duste close	25	Female	Secondary	Unemployed	<15,000		Case	Headache Others	0	0	0	0	0	0	0	0	1	0	1	0	Dizziness	3-4days	Primary (PHC)	Medical Doctor		Malaria		Yes	Yes	5-6 days	Yes	Yes		0. I do not feel sad.	0. I am not particularly discouraged about the future.	0. I do not feel like a failure.	0. I get as much satisfaction out of things as I used to.	0 I don't feel particularly guilty	0. I don't feel I am being punished.
2022-03-30 12:27:25	2022-03-30 12:36:19	2022-03-30	354450114380321		DKA002		Yes	Kaduna North	Sardauna	Zaria Road	22	Male	Secondary	Unemployed	<15,000		Case	Fever Cough	1	1	0	0	0	0	0	0	0	0	0	0		10-14 days	Primary (PHC)	CHEW		Typhoid Fever		Yes	Yes	3-4days	Yes	Yes		0. I do not feel sad.	0. I am not particularly discouraged about the future.	0. I do not feel like a failure.	0. I get as much satisfaction out of things as I used to.	0 I don't feel particularly guilty	0. I don't feel I am being punished.
2022-03-30 13:17:11	2022-03-30 13:26:23	2022-03-30	354450114380321		DKA002		Yes	Kaduna North	Sardauna	Namadi Close	31	Female	Koranic	Housewife	<15,000		Case	Fever Cough Headache	1	1	0	0	0	0	0	0	1	0	0	0		>14 days	Primary (PHC)	CHEW		Typhoid Fever		Yes	Yes	3-4days	Yes	Yes		0. I do not feel sad.	0. I am not particularly discouraged about the future.	0. I do not feel like a failure.	0. I get as much satisfaction out of things as I used to.	0 I don't feel particularly guilty	0. I don't feel I am being punished.
2022-03-30 12:05:00	2022-03-30 12:12:24	2022-03-30	collect:WFKQEJIq1wnHd6tQ		DKA001		Yes	Kaduna North	Maiburiji	Jos rd	32	Female	Secondary	Housewife	<15,000		Case	Fever Cough Loss of Taste	1	1	0	0	0	1	0	0	0	0	0	0		5-6 days	Primary (PHC)	CHEW		Malaria		Yes	Yes	7-10 days	No	No		0. I do not feel sad.	0. I am not particularly discouraged about the future.	0. I do not feel like a failure.	0. I get as much satisfaction out of things as I used to.	0 I don't feel particularly guilty	0. I don't feel I am being punished.
2022-03-30 12:32:32	2022-03-30 12:46:52	2022-03-30	collect:WFKQEJIq1wnHd6tQ		DKA001		Yes	Kaduna North	Maiburiji	Warri street	18	Male	Secondary	Unemployed	<15,000		Case	Fever Headache Cough	1	1	0	0	0	0	0	0	1	0	0	0		3-4days	Primary (PHC)	CHEW		Typhoid Fever		Yes	Yes	5-6 days	Yes	Yes		0. I do not feel sad.	0. I am not particularly discouraged about the future.	0. I do not feel like a failure.	0. I get as much satisfaction out of things as I used to.	0 I don't feel particularly guilty	0. I don't feel I am being punished.
2022-03-30 13:06:56	2022-03-30 13:25:41	2022-03-30	collect:WFKQEJIq1wnHd6tQ		DKA001		Yes	Kaduna North	Maiburiji	Warri street	52	Female	Koranic	Housewife	15,000 to 19,000		Case	Fever Headache	1	0	0	0	0	0	0	0	1	0	0	0		5-6 days	Primary (PHC)	CHEW		Malaria		Yes	Yes	7-10 days	No	No		0. I do not feel sad.	0. I am not particularly discouraged about the future.	0. I do not feel like a failure.	0. I get as much satisfaction out of things as I used to.	0 I don't feel particularly guilty	0. I don't feel I am being punished.
2022-03-30 13:56:17	2022-03-30 14:06:25	2022-03-30	collect:WFKQEJIq1wnHd6tQ		KDA001		Yes	Kaduna North	Maiburiji	Warri street	28	Male	Secondary	Unemployed	<15,000		Case	Sore throat Headache	0	0	0	0	0	0	0	0	1	0	0	1		5-6 days	Primary (PHC)	CHEW		Malaria		Yes	Yes	7-10 days	No	No		0. I do not feel sad.	0. I am not particularly discouraged about the future.	0. I do not feel like a failure.	0. I get as much satisfaction out of things as I used to.	0 I don't feel particularly guilty	0. I don't feel I am being punished.
2022-03-30 15:09:59	2022-03-30 15:13:03	2022-03-30	collect:WFKQEJIq1wnHd6tQ		DKA001		Yes	Kaduna North	Maiburiji	Calabar street	18	Male	Primary	Unemployed	<15,000		Case	Fever Sore throat	1	0	0	0	0	0	0	0	0	0	0	1		3-4days	Primary (PHC)	CHEW		Malaria		Yes	Yes	7-10 days	No	No		0. I do not feel sad.	0. I am not particularly discouraged about the future.	0. I do not feel like a failure.	0. I get as much satisfaction out of things as I used to.	0 I don't feel particularly guilty	0. I don't feel I am being punished.
2022-03-31 08:50:27	2022-03-31 08:53:16	2022-03-31	be14abc2afea0de5		Dka004		Yes	Kaduna North	Unguwar Sarki	Unguwan doki	31	Female	Secondary	Unemployed	<15,000		Case	Fever Cough Sore throat Loss of Taste	1	1	0	0	0	1	0	0	0	0	0	1		5-6 days	Primary (PHC)	CHO		URTI		No	No		Yes	Yes		1. I feel sad	1. I feel discouraged about the future.	1. I feel I have failed more than the average person.	1. I don't enjoy things the way I used to.	1 I feel guilty a good part of the time.	1. I feel I may be punished.
2022-03-31 09:48:35	2022-03-31 09:50:44	2022-03-31	be14abc2afea0de5		Dka004		Yes	Kaduna North	Unguwar Sarki	Marnuna road	25	Male	Tertiary	Government worker	25,000 to 29,000		Case	Sneezing Sore throat Loss of Taste Body Weakness	0	0	0	1	0	1	1	0	0	0	0	1		5-6 days	Primary (PHC)	CHEW		others	Unknown	No	No		No	No		3. I am so sad and unhappy that I can't stand it.	3. I feel the future is hopeless and that things cannot improve.	3. I feel I am a complete failure as a person.	3. I am dissatisfied or bored with everything.	3 I feel guilty all of the time.	3. I feel I am being punished.
2022-03-31 08:13:25	2022-03-31 08:18:26	2022-03-31	354450114380321		DKA002		Yes	Kaduna North	Unguwar Rimi	Umoru Road	55	Male	Secondary	Petty trader	20,000 to 24,000		Case	Cough Fever Headache	1	1	0	0	0	0	0	0	1	0	0	0		>14 days	Primary (PHC)	Medical Doctor		Malaria		Yes	Yes	3-4days	Yes	Yes		0. I do not feel sad.	0. I am not particularly discouraged about the future.	0. I do not feel like a failure.	0. I get as much satisfaction out of things as I used to.	0 I don't feel particularly guilty	0. I don't feel I am being punished.
2022-03-31 09:23:53	2022-03-31 09:31:33	2022-03-31	354450114380321		DKA002		Yes	Kaduna North	Sardauna	Arochukwu Road	60	Male	Koranic	Petty trader	25,000 to 29,000		Case	Fever Cough Insomnia	1	1	0	0	0	0	0	0	0	1	0	0		10-14 days	Primary (PHC)	CHEW		Typhoid Fever		Yes	Yes	3-4days	Yes	Yes		1. I feel sad	0. I am not particularly discouraged about the future.	0. I do not feel like a failure.	0. I get as much satisfaction out of things as I used to.	0 I don't feel particularly guilty	0. I don't feel I am being punished.
2022-03-31 09:46:51	2022-03-31 09:49:22	2022-03-31	354450114380321		DKA002		Yes	Kaduna North	Sardauna	Dange Road	25	Female	Koranic	Housewife	<15,000		Case	Fever Cough Body Weakness	1	1	0	0	0	0	1	0	0	0	0	0		3-4days	Primary (PHC)	CHEW		Malaria		Yes	Yes	3-4days	Yes	No		0. I do not feel sad.	0. I am not particularly discouraged about the future.	0. I do not feel like a failure.	0. I get as much satisfaction out of things as I used to.	0 I don't feel particularly guilty	0. I don't feel I am being punished.
2022-03-31 10:23:23	2022-03-31 10:31:17	2022-03-31	354450114380321		DKA002		Yes	Kaduna North	Sardauna	Abuja Road	27	Male	Secondary	Government worker	30,000 and above		Case	Cough Fever Headache	1	1	0	0	0	0	0	0	1	0	0	0		10-14 days	Primary (PHC)	CHEW		Typhoid Fever		Yes	Yes	3-4days	Yes	No		0. I do not feel sad.	0. I am not particularly discouraged about the future.	0. I do not feel like a failure.	0. I get as much satisfaction out of things as I used to.	0 I don't feel particularly guilty	0. I don't feel I am being punished.
2022-03-31 09:57:02	2022-03-31 10:04:52	2022-03-31	358008108404105		DKA005		Yes	Kaduna North	Unguwan Dosa	Rock road	28	Female	Tertiary	Petty trader	20,000 to 24,000		Case	Headache Fever Malaise	1	0	0	0	0	0	0	1	1	0	0	0		3-4days	Primary (PHC)	CHEW		others	Unknown	Yes	Yes	1-2 days	No	Yes		1. I feel sad	0. I am not particularly discouraged about the future.	1. I feel I have failed more than the average person.	1. I don't enjoy things the way I used to.	0 I don't feel particularly guilty	0. I don't feel I am being punished.
2022-03-31 10:24:05	2022-03-31 10:47:12	2022-03-31	358008108404105		DKA005		Yes	Kaduna North	Unguwan Dosa	Rock road	19	Female	Secondary	Housewife	<15,000		Case	Cough Fever	1	1	0	0	0	0	0	0	0	0	0	0		1-2 days	Primary (PHC)	CHO		others	Unknown	Yes	Yes	1-2 days	No	Yes		0. I do not feel sad.	0. I am not particularly discouraged about the future.	0. I do not feel like a failure.	0. I get as much satisfaction out of things as I used to.	1 I feel guilty a good part of the time.	0. I don't feel I am being punished.
2022-03-31 12:15:01	2022-03-31 12:16:48	2022-03-31	be14abc2afea0de5		Dka004		Yes	Kaduna North	Unguwar Sarki	Kankiya road	17	Female	Primary	Housewife	<15,000		Case	Cough Fever Sore throat Loss of Taste	1	1	0	0	0	1	0	0	0	0	0	1		3-4days	Primary (PHC)	CHEW		Pregnancy		Yes	No		No	No		1. I feel sad	1. I feel discouraged about the future.	1. I feel I have failed more than the average person.	1. I don't enjoy things the way I used to.	1 I feel guilty a good part of the time.	1. I feel I may be punished.
2022-03-31 12:18:02	2022-03-31 12:22:01	2022-03-31	be14abc2afea0de5		Dka004		Yes	Kaduna North	Unguwar Sarki	Yafida road	62	Male	Tertiary	Private sector worker	25,000 to 29,000		Case	Cough Body Weakness Headache	0	1	0	0	0	0	1	0	1	0	0	0		3-4days	Primary (PHC)	CHEW		RTI		Yes	Yes	3-4days	Yes	Yes		0. I do not feel sad.	0. I am not particularly discouraged about the future.	0. I do not feel like a failure.	0. I get as much satisfaction out of things as I used to.	0 I don't feel particularly guilty	0. I don't feel I am being punished.
2022-03-31 11:04:29	2022-03-31 11:29:53	2022-03-31	358008108404105		DKA005		Yes	Kaduna North	Unguwan Dosa	Isyaka road	40	Female	Primary	Petty trader	<15,000		Case	Headache Insomnia	0	0	0	0	0	0	0	0	1	1	0	0		3-4days	Primary (PHC)	CHEW		others	Unknown	Yes	No		No	No		0. I do not feel sad.	1. I feel discouraged about the future.	0. I do not feel like a failure.	1. I don't enjoy things the way I used to.	1 I feel guilty a good part of the time.	0. I don't feel I am being punished.
2022-03-31 11:32:33	2022-03-31 11:38:17	2022-03-31	354450114380321		DKA002		Yes	Kaduna North	Shaba	Ahmadu Bello Way	22	Male	Tertiary	Unemployed	<15,000		Case	Fever Cough	1	1	0	0	0	0	0	0	0	0	0	0		10-14 days	Primary (PHC)	CHEW		Malaria		Yes	Yes	3-4days	Yes	Yes		0. I do not feel sad.	0. I am not particularly discouraged about the future.	0. I do not feel like a failure.	0. I get as much satisfaction out of things as I used to.	0 I don't feel particularly guilty	0. I don't feel I am being punished.
2022-03-31 00:13:23	2022-03-31 12:21:22	2022-03-31	354450114380321		DKA002		Yes	Kaduna North	Shaba	Jos Road	26	Female	Tertiary	Unemployed	<15,000		Case	Cough Fever	1	1	0	0	0	0	0	0	0	0	0	0		10-14 days	Primary (PHC)	CHEW		Malaria		Yes	Yes	3-4days	Yes	Yes		1. I feel sad	0. I am not particularly discouraged about the future.	0. I do not feel like a failure.	1. I don't enjoy things the way I used to.	0 I don't feel particularly guilty	0. I don't feel I am being punished.
2022-03-31 12:49:32	2022-03-31 12:57:07	2022-03-31	354450114380321		DKA002		Yes	Kaduna North	Shaba	Jos Road by Abeaokuta street	18	Male	Secondary	Unemployed	<15,000		Case	Cough Fever	1	1	0	0	0	0	0	0	0	0	0	0		>14 days	Primary (PHC)	CHEW		Typhoid Fever		Yes	Yes	10-14 days	Yes	Yes		0. I do not feel sad.	0. I am not particularly discouraged about the future.	0. I do not feel like a failure.	0. I get as much satisfaction out of things as I used to.	0 I don't feel particularly guilty	0. I don't feel I am being punished.
2022-03-31 13:38:38	2022-03-31 13:40:26	2022-03-31	be14abc2afea0de5		Dka004		Yes	Kaduna North	Unguwar Sarki	Garkuwa road	14	Male	Secondary	Unemployed	<15,000		Case	Fever Body Weakness Headache	1	0	0	0	0	0	1	0	1	0	0	0		3-4days	Primary (PHC)	CHO		Typhoid Fever		Yes	Yes	3-4days	Yes	Yes		1. I feel sad	1. I feel discouraged about the future.	1. I feel I have failed more than the average person.	1. I don't enjoy things the way I used to.	1 I feel guilty a good part of the time.	1. I feel I may be punished.
2022-03-31 13:23:46	2022-03-31 13:32:35	2022-03-31	354450114380321		DKA002		Yes	Kaduna North	Shaba	Gombe Road	26	Male	Koranic	Unemployed	<15,000		Case	Fever Cough Body Weakness	1	1	0	0	0	0	1	0	0	0	0	0		>14 days	Primary (PHC)	CHEW		Typhoid Fever		Yes	Yes	3-4days	Yes	Yes		1. I feel sad	1. I feel discouraged about the future.	0. I do not feel like a failure.	1. I don't enjoy things the way I used to.	0 I don't feel particularly guilty	0. I don't feel I am being punished.
2022-04-01 07:31:52	2022-04-01 07:34:17	2022-04-01	be14abc2afea0de5		Dka004		Yes	Kaduna North	Unguwar Sarki	Safana road	36	Female	Secondary	Petty trader	15,000 to 19,000		Case	Cough Sneezing Body Weakness Headache Insomnia	0	1	0	1	0	0	1	0	1	1	0	0		5-6 days	Primary (PHC)	CHO		Typhoid Fever		No	No		Yes	Yes		1. I feel sad	1. I feel discouraged about the future.	1. I feel I have failed more than the average person.	1. I don't enjoy things the way I used to.	1 I feel guilty a good part of the time.	1. I feel I may be punished.
2022-04-01 09:07:23	2022-04-01 09:09:18	2022-04-01	be14abc2afea0de5		Dka004		Yes	Kaduna North	Unguwar Sarki	Shanono street	27	Male	Secondary	Petty trader	15,000 to 19,000		Case	Cough Sneezing Body Weakness	0	1	0	1	0	0	1	0	0	0	0	0		5-6 days	Primary (PHC)	CHEW		Typhoid Fever		Yes	Yes	3-4days	Yes	Yes		2. I am sad all the time and I can't snap out of it.	2. I feel I have nothing to look forward to.	2. As I look back on my life, all I can see is a lot of failures.	2. I don't get real satisfaction out of anything anymore.	2 I feel quite guilty most of the time.	2. I expect to be punished.
2022-04-01 08:23:19	2022-04-01 08:30:00	2022-04-01	354450114380321		DKA002		Yes	Kaduna North	Shaba	Jos Road by Abeaokuta street	23	Female	Tertiary	Unemployed	<15,000		Case	Fever Cough Headache	1	1	0	0	0	0	0	0	1	0	0	0		10-14 days	Primary (PHC)	CHEW		Typhoid Fever		Yes	Yes	3-4days	Yes	Yes		1. I feel sad	0. I am not particularly discouraged about the future.	0. I do not feel like a failure.	0. I get as much satisfaction out of things as I used to.	0 I don't feel particularly guilty	0. I don't feel I am being punished.
2022-04-01 08:56:15	2022-04-01 09:06:09	2022-04-01	354450114380321		DKA002		Yes	Kaduna North	Shaba	Jos Road	43	Female	Tertiary	Petty trader	25,000 to 29,000		Case	Fever Cough	1	1	0	0	0	0	0	0	0	0	0	0		3-4days	Primary (PHC)	CHEW		Typhoid Fever		Yes	Yes	5-6 days	Yes	Yes		1. I feel sad	0. I am not particularly discouraged about the future.	0. I do not feel like a failure.	0. I get as much satisfaction out of things as I used to.	0 I don't feel particularly guilty	0. I don't feel I am being punished.
2022-04-01 09:51:12	2022-04-01 09:59:18	2022-04-01	354450114380321		DKA002		Yes	Kaduna North	Shaba	Jos Road	63	Female	Koranic	Housewife	<15,000		Case	Fever Cough Headache Body Weakness	1	1	0	0	0	0	1	0	1	0	0	0		>14 days	Primary (PHC)	CHEW		Typhoid Fever		Yes	Yes	3-4days	Yes	Yes		1. I feel sad	1. I feel discouraged about the future.	0. I do not feel like a failure.	0. I get as much satisfaction out of things as I used to.	0 I don't feel particularly guilty	0. I don't feel I am being punished.
2022-04-01 10:12:37	2022-04-01 10:17:33	2022-04-01	354450114380321		DKA002		Yes	Kaduna North	Shaba	Ahmadu Bello way	62	Male	Tertiary	Petty trader	30,000 and above		Case	Fever Cough Headache Body Weakness	1	1	0	0	0	0	1	0	1	0	0	0		10-14 days	Primary (PHC)	CHEW		Typhoid Fever		Yes	Yes	3-4days	Yes	No		1. I feel sad	0. I am not particularly discouraged about the future.	0. I do not feel like a failure.	0. I get as much satisfaction out of things as I used to.	0 I don't feel particularly guilty	0. I don't feel I am being punished.
2022-04-01 10:38:05	2022-04-01 10:43:21	2022-04-01	354450114380321		DKA002		Yes	Kaduna North	Shaba	Bida Road by Abeaokuta street	24	Male	Tertiary	Unemployed	<15,000		Case	Fever Cough	1	1	0	0	0	0	0	0	0	0	0	0		10-14 days	Private Hospital	Medical Doctor		Typhoid Fever		Yes	Yes	3-4days	Yes	Yes		0. I do not feel sad.	0. I am not particularly discouraged about the future.	0. I do not feel like a failure.	0. I get as much satisfaction out of things as I used to.	0 I don't feel particularly guilty	0. I don't feel I am being punished.
2022-04-01 11:16:41	2022-04-01 11:23:14	2022-04-01	354450114380321		DKA002		Yes	Kaduna North	Shaba	Daura Road	30	Female	Tertiary	Unemployed	<15,000		Case	Fever Cough	1	1	0	0	0	0	0	0	0	0	0	0		3-4days	Primary (PHC)	CHEW		Typhoid Fever		Yes	Yes	3-4days	Yes	Yes		0. I do not feel sad.	0. I am not particularly discouraged about the future.	0. I do not feel like a failure.	0. I get as much satisfaction out of things as I used to.	0 I don't feel particularly guilty	0. I don't feel I am being punished.
2022-04-01 09:39:57	2022-04-01 09:42:07	2022-04-01	be14abc2afea0de5		Dka004		Yes	Kaduna North	Unguwar Sarki	Dogan dawa	41	Female	Secondary	Petty trader	<15,000		Case	Cough Breathlessness Malaise	0	1	0	0	1	0	0	1	0	0	0	0		5-6 days	Primary (PHC)	CHEW		RTI		Yes	Yes	3-4days	Yes	Yes		3. I am so sad and unhappy that I can't stand it.	3. I feel the future is hopeless and that things cannot improve.	3. I feel I am a complete failure as a person.	3. I am dissatisfied or bored with everything.	3 I feel guilty all of the time.	3. I feel I am being punished.
2022-04-01 10:41:11	2022-04-01 10:44:00	2022-04-01	be14abc2afea0de5		Dka004		Yes	Kaduna North	Unguwar Sarki	Suttan road	17	Female	Secondary	Unemployed	<15,000		Case	Cough Sneezing Loss of Taste Body Weakness	0	1	0	1	0	1	1	0	0	0	0	0		3-4days	Private Hospital	CHEW		RTI		No	No		Yes	Yes		0. I do not feel sad.	0. I am not particularly discouraged about the future.	0. I do not feel like a failure.	0. I get as much satisfaction out of things as I used to.	0 I don't feel particularly guilty	0. I don't feel I am being punished.
2022-04-01 12:18:49	2022-04-01 12:27:32	2022-04-01	354450114380321		DKA002		Yes	Kaduna North	Shaba	Nupe Road	21	Male	Koranic	Unemployed	<15,000		Case	Fever Cough	1	1	0	0	0	0	0	0	0	0	0	0		3-4days	Primary (PHC)	CHEW		Malaria		Yes	Yes	10-14 days	Yes	Yes		1. I feel sad	0. I am not particularly discouraged about the future.	0. I do not feel like a failure.	0. I get as much satisfaction out of things as I used to.	0 I don't feel particularly guilty	0. I don't feel I am being punished.
2022-04-01 13:22:10	2022-04-01 13:31:36	2022-04-01	354450114380321		DKA002		Yes	Kaduna North	Shaba	Ibadan street	19	Male	Secondary	Unemployed	<15,000		Case	Fever Cough Headache	1	1	0	0	0	0	0	0	1	0	0	0		10-14 days	Primary (PHC)	CHEW		Typhoid Fever		Yes	Yes	1-2 days	Yes	Yes		0. I do not feel sad.	0. I am not particularly discouraged about the future.	0. I do not feel like a failure.	0. I get as much satisfaction out of things as I used to.	0 I don't feel particularly guilty	0. I don't feel I am being punished.
2022-04-01 06:25:37	2022-04-01 09:00:47	2022-04-01	358008108404105		DKA005		Yes	Kaduna North	Unguwan Dosa	Isyaka road	18	Female	Koranic	Unemployed	<15,000		Case	Fever Malaise Headache	1	0	0	0	0	0	0	1	1	0	0	0		3-4days	Primary (PHC)	CHEW		others	Unknown	Yes	No		No	Yes		0. I do not feel sad.	0. I am not particularly discouraged about the future.	0. I do not feel like a failure.	0. I get as much satisfaction out of things as I used to.	0 I don't feel particularly guilty	0. I don't feel I am being punished.
2022-04-01 10:02:43	2022-04-01 10:24:47	2022-04-01	358008108404105		DKA005		Yes	Kaduna North	Unguwan Dosa	Isyaka road	28	Female	Tertiary	Housewife	<15,000		Case	Cough Sore throat	0	1	0	0	0	0	0	0	0	0	0	1		1-2 days	Primary (PHC)	CHO		RTI		Yes	Yes	1-2 days	No	No		1. I feel sad	1. I feel discouraged about the future.	0. I do not feel like a failure.	1. I don't enjoy things the way I used to.	1 I feel guilty a good part of the time.	0. I don't feel I am being punished.
2022-04-01 10:25:27	2022-04-01 11:36:40	2022-04-01	358008108404105		DKA005		Yes	Kaduna North	Unguwan Dosa	College road	48	Female	Koranic	Unemployed	<15,000		Case	Headache Insomnia	0	0	0	0	0	0	0	0	1	1	0	0		3-4days	Private Hospital	Medical Doctor		others	Unknown	Yes	No		No	Yes		2. I am sad all the time and I can't snap out of it.	2. I feel I have nothing to look forward to.	2. As I look back on my life, all I can see is a lot of failures.	2. I don't get real satisfaction out of anything anymore.	2 I feel quite guilty most of the time.	2. I expect to be punished.
2022-04-04 08:21:54	2022-04-04 08:25:02	2022-04-04	collect:WFKQEJIq1wnHd6tQ		DKA001		Yes	Kaduna North	Maiburiji	Gwandu road	28	Male	Secondary	Unemployed	<15,000		Case	Fever Sneezing Cough	1	1	0	1	0	0	0	0	0	0	0	0		5-6 days	Primary (PHC)	CHEW		Malaria		Yes	Yes	7-10 days	No	No		0. I do not feel sad.	0. I am not particularly discouraged about the future.	0. I do not feel like a failure.	0. I get as much satisfaction out of things as I used to.	1 I feel guilty a good part of the time.	0. I don't feel I am being punished.
2022-04-04 08:32:32	2022-04-04 08:46:18	2022-04-04	collect:WFKQEJIq1wnHd6tQ		DKA001		Yes	Kaduna North	Maiburiji	Gwandu road	20	Female	Secondary	Housewife	<15,000		Case	Fever Headache	1	0	0	0	0	0	0	0	1	0	0	0		3-4days	Primary (PHC)	CHEW		Typhoid Fever		Yes	Yes	10-14 days	No	No		0. I do not feel sad.	0. I am not particularly discouraged about the future.	0. I do not feel like a failure.	0. I get as much satisfaction out of things as I used to.	0 I don't feel particularly guilty	0. I don't feel I am being punished.
2022-04-04 08:46:23	2022-04-04 08:57:04	2022-04-04	collect:WFKQEJIq1wnHd6tQ		DKA001		Yes	Kaduna North	Maiburiji	Calabar street	40	Male	Secondary	Private sector worker	25,000 to 29,000		Case	Cough Body Weakness	0	1	0	0	0	0	1	0	0	0	0	0		3-4days	Primary (PHC)	CHEW		Malaria		Yes	Yes	7-10 days	No	Yes		0. I do not feel sad.	0. I am not particularly discouraged about the future.	0. I do not feel like a failure.	0. I get as much satisfaction out of things as I used to.	0 I don't feel particularly guilty	0. I don't feel I am being punished.
2022-04-04 09:15:36	2022-04-04 09:21:14	2022-04-04	collect:WFKQEJIq1wnHd6tQ		DKA001		Yes	Kaduna North	Maiburiji	Jos road	18	Female	Secondary	Unemployed	<15,000		Case	Loss of Taste Cough	0	1	0	0	0	1	0	0	0	0	0	0		5-6 days	Primary (PHC)	CHEW		Malaria		Yes	Yes	10-14 days	No	No		0. I do not feel sad.	0. I am not particularly discouraged about the future.	0. I do not feel like a failure.	0. I get as much satisfaction out of things as I used to.	1 I feel guilty a good part of the time.	0. I don't feel I am being punished.
2022-04-04 09:26:06	2022-04-04 09:29:14	2022-04-04	collect:WFKQEJIq1wnHd6tQ		DKA001		Yes	Kaduna North	Maiburiji	Jos road	23	Male	Secondary	Unemployed	<15,000		Case	Fever Headache	1	0	0	0	0	0	0	0	1	0	0	0		7-10 days	Primary (PHC)	CHEW		Malaria		Yes	Yes	3-4days	No	No		0. I do not feel sad.	0. I am not particularly discouraged about the future.	0. I do not feel like a failure.	0. I get as much satisfaction out of things as I used to.	0 I don't feel particularly guilty	0. I don't feel I am being punished.
2022-04-04 09:36:07	2022-04-04 09:39:06	2022-04-04	collect:WFKQEJIq1wnHd6tQ		DKA001		Yes	Kaduna North	Maiburiji	Kano road	37	Male	Secondary	Private sector worker	25,000 to 29,000		Case	Fever Cough Headache	1	1	0	0	0	0	0	0	1	0	0	0		5-6 days	Primary (PHC)	CHEW		Malaria		Yes	Yes	5-6 days	No	Yes		0. I do not feel sad.	0. I am not particularly discouraged about the future.	0. I do not feel like a failure.	0. I get as much satisfaction out of things as I used to.	0 I don't feel particularly guilty	0. I don't feel I am being punished.
2022-04-05 08:21:16	2022-04-05 08:27:27	2022-04-05	collect:WFKQEJIq1wnHd6tQ		DKA001		Yes	Kaduna North	Kabala	Kasupda quaters	17	Female	Secondary	Unemployed	<15,000		Case	Fever Cough	1	1	0	0	0	0	0	0	0	0	0	0		3-4days	Primary (PHC)	CHEW		Malaria		Yes	Yes	3-4days	No	No		0. I do not feel sad.	0. I am not particularly discouraged about the future.	0. I do not feel like a failure.	0. I get as much satisfaction out of things as I used to.	0 I don't feel particularly guilty	0. I don't feel I am being punished.
2022-04-05 09:59:17	2022-04-05 10:02:21	2022-04-05	collect:WFKQEJIq1wnHd6tQ		DKA 001		Yes	Kaduna North	Kabala	Market road	40	Female	Secondary	Petty trader	20,000 to 24,000		Case	Fever Cough	1	1	0	0	0	0	0	0	0	0	0	0		3-4days	Primary (PHC)	RN		Malaria		Yes	Yes	10-14 days	No	No		0. I do not feel sad.	0. I am not particularly discouraged about the future.	0. I do not feel like a failure.	0. I get as much satisfaction out of things as I used to.	0 I don't feel particularly guilty	0. I don't feel I am being punished.
2022-04-05 10:10:21	2022-04-05 10:21:20	2022-04-05	collect:WFKQEJIq1wnHd6tQ		DKA001		Yes	Kaduna North	Kabala	General pump	17	Male	Primary	Unemployed	<15,000		Case	Cough Fever	1	1	0	0	0	0	0	0	0	0	0	0		5-6 days	Primary (PHC)	CHEW		Typhoid Fever		Yes	Yes	10-14 days	Yes	Yes		0. I do not feel sad.	0. I am not particularly discouraged about the future.	0. I do not feel like a failure.	0. I get as much satisfaction out of things as I used to.	0 I don't feel particularly guilty	0. I don't feel I am being punished.
2022-04-05 10:31:30	2022-04-05 10:48:35	2022-04-05	collect:WFKQEJIq1wnHd6tQ		DKA001		Yes	Kaduna North	Kabala	Dahiru close	19	Female	Secondary	Unemployed	<15,000		Case	Fever Loss of Taste	1	0	0	0	0	1	0	0	0	0	0	0		5-6 days	Primary (PHC)	CHEW		Malaria		Yes	Yes	5-6 days	No	No		0. I do not feel sad.	0. I am not particularly discouraged about the future.	0. I do not feel like a failure.	0. I get as much satisfaction out of things as I used to.	0 I don't feel particularly guilty	0. I don't feel I am being punished.
2022-04-05 11:00:14	2022-04-05 11:13:20	2022-04-05	collect:WFKQEJIq1wnHd6tQ		DKA001		Yes	Kaduna North	Kabala	Layin mai anguwa k/costain	29	Female	Secondary	Housewife	<15,000		Case	Headache Loss of Taste	0	0	0	0	0	1	0	0	1	0	0	0		3-4days	Primary (PHC)	CHEW		Malaria		Yes	Yes	10-14 days	No	No		0. I do not feel sad.	0. I am not particularly discouraged about the future.	0. I do not feel like a failure.	0. I get as much satisfaction out of things as I used to.	0 I don't feel particularly guilty	0. I don't feel I am being punished.
2022-04-05 11:24:24	2022-04-05 11:33:45	2022-04-05	collect:WFKQEJIq1wnHd6tQ		DKA001		Yes	Kaduna North	Kabala	Layin bola	16	Male	Primary	Unemployed	<15,000		Case	Cough Headache Others	0	1	0	0	0	0	0	0	1	0	1	0	Cattarch	3-4days	Primary (PHC)	RN		Malaria		Yes	Yes	5-6 days	No	Yes		0. I do not feel sad.	0. I am not particularly discouraged about the future.	0. I do not feel like a failure.	0. I get as much satisfaction out of things as I used to.	0 I don't feel particularly guilty	0. I don't feel I am being punished.
2022-04-05 11:45:35	2022-04-05 12:00:01	2022-04-05	collect:WFKQEJIq1wnHd6tQ		DKA001		Yes	Kaduna North	Kabala	Layin sarki k/doki	27	Female	Primary	Housewife	<15,000		Case	Fever Cough	1	1	0	0	0	0	0	0	0	0	0	0		3-4days	Primary (PHC)	CHEW		Typhoid Fever		Yes	Yes	3-4days	No	Yes		0. I do not feel sad.	0. I am not particularly discouraged about the future.	0. I do not feel like a failure.	0. I get as much satisfaction out of things as I used to.	0 I don't feel particularly guilty	0. I don't feel I am being punished.
2022-04-05 12:23:01	2022-04-05 12:30:39	2022-04-05	collect:WFKQEJIq1wnHd6tQ		DKA001		Yes	Kaduna North	Kabala	River road	40	Male	Koranic	Petty trader	15,000 to 19,000		Case	Fever Cough	1	1	0	0	0	0	0	0	0	0	0	0		5-6 days	Primary (PHC)	CHEW		Malaria		Yes	Yes	10-14 days	No	Yes		0. I do not feel sad.	0. I am not particularly discouraged about the future.	0. I do not feel like a failure.	0. I get as much satisfaction out of things as I used to.	0 I don't feel particularly guilty	0. I don't feel I am being punished.
2022-04-05 12:49:58	2022-04-05 13:00:59	2022-04-05	collect:WFKQEJIq1wnHd6tQ		DKA001		Yes	Kaduna North	Kabala	Kwalbati road	25	Male	Secondary	Unemployed	<15,000		Case	Cough Fever Others	1	1	0	0	0	0	0	0	0	0	1	0	Cattarch	5-6 days	Primary (PHC)	CHEW		Malaria		Yes	Yes	5-6 days	No	Yes		0. I do not feel sad.	0. I am not particularly discouraged about the future.	0. I do not feel like a failure.	0. I get as much satisfaction out of things as I used to.	0 I don't feel particularly guilty	0. I don't feel I am being punished.
2022-04-05 13:12:54	2022-04-05 13:28:53	2022-04-05	collect:WFKQEJIq1wnHd6tQ		DKA001		Yes	Kaduna North	Kabala	Giginya road	38	Male	Tertiary	Private sector worker	30,000 and above		Case	Fever Cough Headache	1	1	0	0	0	0	0	0	1	0	0	0		5-6 days	Private Hospital	Medical Doctor		Malaria		Yes	Yes	5-6 days	No	No		0. I do not feel sad.	0. I am not particularly discouraged about the future.	0. I do not feel like a failure.	0. I get as much satisfaction out of things as I used to.	0 I don't feel particularly guilty	0. I don't feel I am being punished.
2022-03-25 15:49:05	2022-03-25 16:36:11	2022-03-25	collect:GvZVDaeEave12GMo		DkA 003		Yes	Kaduna North	Unguwar Rimi	Unguwan kudu	13	Male	Secondary	Housewife	<15,000		Case	Fever Cough Loss of Taste	1	1	0	0	0	1	0	0	0	0	0	0		1-2 days	Primary (PHC)	CHO		others	Unknown	Yes	Yes	3-4days	No	No		0. I do not feel sad.	1. I feel discouraged about the future.	1. I feel I have failed more than the average person.	1. I don't enjoy things the way I used to.	1 I feel guilty a good part of the time.	1. I feel I may be punished.
2022-03-28 10:17:15	2022-03-28 10:33:40	2022-03-28	collect:ndRvHwgt2WapYLOo		MKA 001		Yes	Kaduna South	Barnawa	Maha close	46	Female	Tertiary	Housewife	30,000 and above		Case	Fever	1	0	0	0	0	0	0	0	0	0	0	0		5-6 days	Primary (PHC)	RN		RTI		Yes	Yes	5-6 days	Yes	No		0. I do not feel sad.	0. I am not particularly discouraged about the future.	0. I do not feel like a failure.	0. I get as much satisfaction out of things as I used to.	0 I don't feel particularly guilty	0. I don't feel I am being punished.
2022-03-28 12:14:08	2022-03-28 12:20:03	2022-03-28	collect:ndRvHwgt2WapYLOo		MKA 001		Yes	Kaduna South	Barnawa	Danwaire street	42	Female	Tertiary	Private sector worker	<15,000		Case	Fever Sneezing Headache Loss of Taste	1	0	0	1	0	1	0	0	1	0	0	0		5-6 days	Primary (PHC)	CHEW		RTI		Yes	Yes	3-4days	No	No		0. I do not feel sad.	0. I am not particularly discouraged about the future.	0. I do not feel like a failure.	0. I get as much satisfaction out of things as I used to.	0 I don't feel particularly guilty	0. I don't feel I am being punished.
2022-03-28 12:25:25	2022-03-28 12:29:11	2022-03-28	collect:ndRvHwgt2WapYLOo		MKA 001		Yes	Kaduna South	Barnawa	Barnawa close	36	Female	Tertiary	Government worker	30,000 and above		Case	Fever Cough Sore throat Sneezing Body Weakness	1	1	0	1	0	0	1	0	0	0	0	1		3-4days	Primary (PHC)	CHO		Malaria		Yes	Yes	1-2 days	Yes	Yes		0. I do not feel sad.	0. I am not particularly discouraged about the future.	0. I do not feel like a failure.	0. I get as much satisfaction out of things as I used to.	0 I don't feel particularly guilty	0. I don't feel I am being punished.
2022-03-28 12:41:27	2022-03-28 12:45:04	2022-03-28	collect:ndRvHwgt2WapYLOo		MKA 001		Yes	Kaduna South	Barnawa	Kurkuja street	18	Male	Secondary	Petty trader	25,000 to 29,000		Case	Cough	0	1	0	0	0	0	0	0	0	0	0	0		5-6 days	Primary (PHC)	CHO		RTI		Yes	Yes	3-4days	No	No		0. I do not feel sad.	0. I am not particularly discouraged about the future.	0. I do not feel like a failure.	0. I get as much satisfaction out of things as I used to.	0 I don't feel particularly guilty	0. I don't feel I am being punished.
2022-03-28 12:35:22	2022-03-28 13:34:27	2022-03-28	collect:ONFzXVwXUahXfVhM		MKA002		Yes	Kaduna South	Tudun Wada North	Kaltungo Road	90	Female	Koranic	Housewife	15,000 to 19,000		Case	Cough Sore throat Sneezing Loss of Taste	0	1	0	1	0	1	0	0	0	0	0	1		>14 days	Private Hospital	CHEW		others	No diagnosis because she receive treatment from her grandchild, He is a patent medicine vendor	Yes	Yes	1-2 days	No	No		0. I do not feel sad.	0. I am not particularly discouraged about the future.	0. I do not feel like a failure.	2. I don't get real satisfaction out of anything anymore.	0 I don't feel particularly guilty	0. I don't feel I am being punished.
2022-03-28 12:02:16	2022-03-28 13:32:51	2022-03-28	collect:Ubd8qziYIMuXDNzu		MKA005		Yes	Kaduna South	Television	Yahaya st	22	Female	Secondary	Petty trader	<15,000		Case	Fever Cough Headache	1	1	0	0	0	0	0	0	1	0	0	0		1-2 days	Primary (PHC)	CHEW		RTI		Yes	No		No	No		0. I do not feel sad.	0. I am not particularly discouraged about the future.	0. I do not feel like a failure.	0. I get as much satisfaction out of things as I used to.	0 I don't feel particularly guilty	1. I feel I may be punished.
2022-03-25 15:36:19	2022-03-28 14:02:22	2022-03-25	351696090133844		MkA003		Yes	Kaduna South	Sabon Gari South	MATAZU ROAD	18	Female	Secondary	Unemployed	<15,000		Case	Sneezing Headache	0	0	0	1	0	0	0	0	1	0	0	0		5-6 days	Primary (PHC)	CHEW		Malaria		Yes	Yes	1-2 days	Yes	Yes		0. I do not feel sad.	0. I am not particularly discouraged about the future.	0. I do not feel like a failure.	0. I get as much satisfaction out of things as I used to.	0 I don't feel particularly guilty	0. I don't feel I am being punished.
2022-03-28 14:43:25	2022-03-28 14:52:48	2022-03-28	351696090133844		MKA003		Yes	Kaduna South	Sabon Gari South	FAKI ROAD	18	Male	Secondary	Petty trader	15,000 to 19,000		Case	Fever Headache	1	0	0	0	0	0	0	0	1	0	0	0		1-2 days	Primary (PHC)	CHO		Malaria		Yes	Yes	3-4days	No	Yes		1. I feel sad	0. I am not particularly discouraged about the future.	0. I do not feel like a failure.	0. I get as much satisfaction out of things as I used to.	0 I don't feel particularly guilty	0. I don't feel I am being punished.
2022-03-28 17:27:02	2022-03-28 17:29:29	2022-03-28	collect:ndRvHwgt2WapYLOo		MKA 001		Yes	Kaduna South	Barnawa	Ralda road	25	Female	Secondary	Unemployed	<15,000		Case	Fever Cough	1	1	0	0	0	0	0	0	0	0	0	0		3-4days	Primary (PHC)	CHEW		RTI		Yes	Yes	1-2 days	No	No		0. I do not feel sad.	0. I am not particularly discouraged about the future.	0. I do not feel like a failure.	0. I get as much satisfaction out of things as I used to.	0 I don't feel particularly guilty	0. I don't feel I am being punished.
2022-03-28 17:33:15	2022-03-28 17:36:20	2022-03-28	collect:ndRvHwgt2WapYLOo		MKA 001		Yes	Kaduna South	Barnawa	Danwaire street	61	Female	Koranic	Housewife	<15,000		Case	Fever Cough	1	1	0	0	0	0	0	0	0	0	0	0		5-6 days	Primary (PHC)	CHEW		Malaria		Yes	Yes	3-4days	No	No		0. I do not feel sad.	0. I am not particularly discouraged about the future.	0. I do not feel like a failure.	0. I get as much satisfaction out of things as I used to.	0 I don't feel particularly guilty	0. I don't feel I am being punished.
2022-03-28 17:40:36	2022-03-28 17:46:40	2022-03-28	collect:ndRvHwgt2WapYLOo		MKA 001		Yes	Kaduna South	Barnawa	Karadua street	21	Female	Secondary	Private sector worker	<15,000		Case	Fever Cough Headache Sneezing	1	1	0	1	0	0	0	0	1	0	0	0		7-10 days	Private Hospital	Medical Doctor		Malaria		Yes	Yes	1-2 days	Yes	Yes		0. I do not feel sad.	0. I am not particularly discouraged about the future.	0. I do not feel like a failure.	0. I get as much satisfaction out of things as I used to.	0 I don't feel particularly guilty	0. I don't feel I am being punished.
2022-03-28 17:47:02	2022-03-28 17:51:56	2022-03-28	collect:ndRvHwgt2WapYLOo		MKA 001		Yes	Kaduna South	Barnawa	Karadua street	86	Female	Koranic	Petty trader	<15,000		Case	Fever Cough Headache	1	1	0	0	0	0	0	0	1	0	0	0		>14 days	Primary (PHC)	CHO		Malaria		Yes	Yes	5-6 days	No	No		0. I do not feel sad.	0. I am not particularly discouraged about the future.	0. I do not feel like a failure.	0. I get as much satisfaction out of things as I used to.	0 I don't feel particularly guilty	0. I don't feel I am being punished.
2022-03-28 17:55:47	2022-03-28 18:00:06	2022-03-28	collect:ndRvHwgt2WapYLOo		MKA 001		Yes	Kaduna South	Barnawa	Karadua street	86	Male	Primary	Petty trader	<15,000		Case	Cough	0	1	0	0	0	0	0	0	0	0	0	0		>14 days	Primary (PHC)	CHO		Malaria		Yes	Yes	7-10 days	No	No		0. I do not feel sad.	0. I am not particularly discouraged about the future.	0. I do not feel like a failure.	0. I get as much satisfaction out of things as I used to.	0 I don't feel particularly guilty	0. I don't feel I am being punished.
2022-03-28 18:06:44	2022-03-28 18:12:35	2022-03-28	collect:ndRvHwgt2WapYLOo		MKA 001		Yes	Kaduna South	Barnawa	Karadua street	25	Female	Secondary	Petty trader	<15,000		Case	Cough	0	1	0	0	0	0	0	0	0	0	0	0		5-6 days	Primary (PHC)	CHO		Malaria		Yes	Yes	1-2 days	No	No		0. I do not feel sad.	0. I am not particularly discouraged about the future.	0. I do not feel like a failure.	0. I get as much satisfaction out of things as I used to.	0 I don't feel particularly guilty	0. I don't feel I am being punished.
2022-03-28 18:15:01	2022-03-28 18:19:11	2022-03-28	collect:ndRvHwgt2WapYLOo		MKA 001		Yes	Kaduna South	Barnawa	Karadua street	49	Female	Secondary	Petty trader	<15,000		Case	Fever Headache	1	0	0	0	0	0	0	0	1	0	0	0		3-4days	Primary (PHC)	CHEW		Malaria		Yes	Yes	1-2 days	No	No		0. I do not feel sad.	0. I am not particularly discouraged about the future.	0. I do not feel like a failure.	0. I get as much satisfaction out of things as I used to.	0 I don't feel particularly guilty	0. I don't feel I am being punished.
2022-03-28 18:09:43	2022-03-28 18:30:56	2022-03-28	collect:ONFzXVwXUahXfVhM		MKA002		Yes	Kaduna South	Unguwan Sanusi	Gamagira Road	32	Female	Secondary	Petty trader	<15,000		Case	Fever Cough Sneezing Breathlessness Body Weakness Headache	1	1	0	1	1	0	1	0	1	0	0	0		7-10 days	Private Hospital	CHEW		Malaria		Yes	No		No	No		0. I do not feel sad.	0. I am not particularly discouraged about the future.	0. I do not feel like a failure.	0. I get as much satisfaction out of things as I used to.	0 I don't feel particularly guilty	0. I don't feel I am being punished.
2022-03-29 10:35:16	2022-03-29 10:39:14	2022-03-29	collect:ndRvHwgt2WapYLOo		MKA 001		Yes	Kaduna South	Kakuri Hausa	Court road	52	Female	Tertiary	Government worker	30,000 and above		Case	Fever Cough Sneezing Headache	1	1	0	1	0	0	0	0	1	0	0	0		7-10 days	Primary (PHC)	CHO		Malaria		Yes	Yes	3-4days	No	No		0. I do not feel sad.	0. I am not particularly discouraged about the future.	0. I do not feel like a failure.	0. I get as much satisfaction out of things as I used to.	0 I don't feel particularly guilty	0. I don't feel I am being punished.
2022-03-29 10:44:30	2022-03-29 11:01:45	2022-03-29	collect:ndRvHwgt2WapYLOo		MKA 001		Yes	Kaduna South	Kakuri Hausa	Dutsema street	20	Female	Secondary	Petty trader	15,000 to 19,000		Case	Fever Cough Sneezing Headache Malaise Body Weakness	1	1	0	1	0	0	1	1	1	0	0	0		>14 days	Primary (PHC)	CHO		others	Incomplete abortion	Yes	Yes	3-4days	No	No		0. I do not feel sad.	0. I am not particularly discouraged about the future.	0. I do not feel like a failure.	0. I get as much satisfaction out of things as I used to.	0 I don't feel particularly guilty	0. I don't feel I am being punished.
2022-03-29 11:47:05	2022-03-29 11:50:08	2022-03-29	collect:ndRvHwgt2WapYLOo		MKA 001		Yes	Kaduna South	Kakuri Hausa	Dutsema street	89	Female	Koranic	Petty trader	<15,000		Case	Fever Cough Sneezing Headache	1	1	0	1	0	0	0	0	1	0	0	0		7-10 days	Primary (PHC)	CHO		Malaria		Yes	Yes	3-4days	No	No		0. I do not feel sad.	0. I am not particularly discouraged about the future.	0. I do not feel like a failure.	0. I get as much satisfaction out of things as I used to.	0 I don't feel particularly guilty	0. I don't feel I am being punished.
2022-03-29 11:56:09	2022-03-29 12:00:06	2022-03-29	collect:ndRvHwgt2WapYLOo		MKA 001		Yes	Kaduna South	Kakuri Hausa	Birnin gwari street	16	Male	Secondary	Petty trader	<15,000		Case	Fever Cough Sneezing	1	1	0	1	0	0	0	0	0	0	0	0		3-4days	Primary (PHC)	CHEW		Malaria		Yes	Yes	1-2 days	No	No		0. I do not feel sad.	0. I am not particularly discouraged about the future.	0. I do not feel like a failure.	0. I get as much satisfaction out of things as I used to.	0 I don't feel particularly guilty	0. I don't feel I am being punished.
2022-03-29 12:05:11	2022-03-29 12:12:54	2022-03-29	collect:ndRvHwgt2WapYLOo		MKA 001		Yes	Kaduna South	Kakuri Hausa	Dutsema street	65	Female	Koranic	Petty trader	<15,000		Case	Cough Sneezing	0	1	0	1	0	0	0	0	0	0	0	0		>14 days	Primary (PHC)	CHEW		Malaria		Yes	Yes	3-4days	No	No		0. I do not feel sad.	0. I am not particularly discouraged about the future.	0. I do not feel like a failure.	0. I get as much satisfaction out of things as I used to.	0 I don't feel particularly guilty	0. I don't feel I am being punished.
2022-03-29 11:59:47	2022-03-29 12:08:10	2022-03-29	collect:ONFzXVwXUahXfVhM		MKA002		Yes	Kaduna South	Unguwan Sanusi	Kagoma Road	51	Female	Tertiary	Petty trader	<15,000		Case	Fever Sore throat Cough Headache Body Weakness Sneezing	1	1	0	1	0	0	1	0	1	0	0	1		3-4days	Primary (PHC)	CHEW		Typhoid Fever		Yes	Yes	1-2 days	No	No		0. I do not feel sad.	0. I am not particularly discouraged about the future.	0. I do not feel like a failure.	0. I get as much satisfaction out of things as I used to.	0 I don't feel particularly guilty	0. I don't feel I am being punished.
2022-03-29 10:44:43	2022-03-29 11:04:19	2022-03-29	collect:ONFzXVwXUahXfVhM		MKA002		Yes	Kaduna South	Unguwan Sanusi	Kagoma Road	32	Female	Tertiary	Government worker	30,000 and above		Case	Fever Sore throat Sneezing Body Weakness	1	0	0	1	0	0	1	0	0	0	0	1		3-4days	Private Hospital	Medical Doctor		Malaria		Yes	Yes	1-2 days	No	No		0. I do not feel sad.	0. I am not particularly discouraged about the future.	0. I do not feel like a failure.	3. I am dissatisfied or bored with everything.	0 I don't feel particularly guilty	0. I don't feel I am being punished.
2022-03-29 12:18:06	2022-03-29 12:43:45	2022-03-29	collect:ndRvHwgt2WapYLOo		MKA 001		Yes	Kaduna South	Kakuri Hausa	DIC ROAD	32	Male	Secondary	Private sector worker	30,000 and above		Case	Cough Headache	0	1	0	0	0	0	0	0	1	0	0	0		7-10 days	Primary (PHC)	CHO		Typhoid Fever		Yes	Yes	3-4days	No	No		1. I feel sad	0. I am not particularly discouraged about the future.	0. I do not feel like a failure.	0. I get as much satisfaction out of things as I used to.	0 I don't feel particularly guilty	0. I don't feel I am being punished.
2022-03-29 12:36:34	2022-03-29 12:45:08	2022-03-29	351696090133844		MKA003		Yes	Kaduna South	Sabon Gari South	Matazu close	48	Female	Primary	Petty trader	<15,000		Case	Cough Breathlessness Sore throat	0	1	0	0	1	0	0	0	0	0	0	1		1-2 days	Primary (PHC)	RN		Malaria		Yes	Yes	5-6 days	Yes	Yes		0. I do not feel sad.	0. I am not particularly discouraged about the future.	0. I do not feel like a failure.	0. I get as much satisfaction out of things as I used to.	0 I don't feel particularly guilty	0. I don't feel I am being punished.
2022-03-29 12:47:12	2022-03-29 12:52:37	2022-03-29	collect:mUMtCmOLqSZ7KbI7		MKA005		Yes	Kaduna South	Badiko	BUTTERFLY ROAD	13	Female	Primary	Unemployed	<15,000		Case	Cough Fever Loss of Taste Headache	1	1	0	0	0	1	0	0	1	0	0	0		3-4days	Primary (PHC)	CHEW		Malaria		Yes	Yes	3-4days	Yes	Yes		0. I do not feel sad.	0. I am not particularly discouraged about the future.	0. I do not feel like a failure.	0. I get as much satisfaction out of things as I used to.	0 I don't feel particularly guilty	0. I don't feel I am being punished.
2022-03-29 12:45:43	2022-03-29 12:59:04	2022-03-29	collect:ndRvHwgt2WapYLOo		MKA 001		Yes	Kaduna South	Kakuri Hausa	Tuwari street	65	Female	Primary	Petty trader	<15,000		Case	Cough Sneezing Headache	0	1	0	1	0	0	0	0	1	0	0	0		7-10 days	Primary (PHC)	CHO		Malaria		Yes	Yes	3-4days	No	No		0. I do not feel sad.	0. I am not particularly discouraged about the future.	0. I do not feel like a failure.	0. I get as much satisfaction out of things as I used to.	0 I don't feel particularly guilty	0. I don't feel I am being punished.
2022-03-29 13:02:54	2022-03-29 13:07:00	2022-03-29	collect:ndRvHwgt2WapYLOo		MKA 001		Yes	Kaduna South	Kakuri Hausa	DIC road	17	Female	Secondary	Petty trader	<15,000		Case	Cough Fever Sneezing	1	1	0	1	0	0	0	0	0	0	0	0		5-6 days	Primary (PHC)	CHEW		Malaria		Yes	Yes	3-4days	No	No		0. I do not feel sad.	0. I am not particularly discouraged about the future.	0. I do not feel like a failure.	0. I get as much satisfaction out of things as I used to.	0 I don't feel particularly guilty	0. I don't feel I am being punished.
2022-03-29 12:59:28	2022-03-29 13:02:41	2022-03-29	collect:ndRvHwgt2WapYLOo		MKA 001		Yes	Kaduna South	Kakuri Hausa	DIC road	15	Male	Secondary	Petty trader	<15,000		Case	Cough Fever Headache	1	1	0	0	0	0	0	0	1	0	0	0		3-4days	Primary (PHC)	CHEW		Malaria		Yes	Yes	1-2 days	No	No		0. I do not feel sad.	0. I am not particularly discouraged about the future.	0. I do not feel like a failure.	0. I get as much satisfaction out of things as I used to.	0 I don't feel particularly guilty	0. I don't feel I am being punished.
2022-03-29 13:15:36	2022-03-29 13:22:59	2022-03-29	collect:ndRvHwgt2WapYLOo		MKA 001		Yes	Kaduna South	Kakuri Hausa	Tuwari street	64	Female	Koranic	Petty trader	<15,000		Case	Fever Cough Body Weakness	1	1	0	0	0	0	1	0	0	0	0	0		3-4days	Primary (PHC)	CHEW		Malaria		Yes	Yes	1-2 days	No	No		0. I do not feel sad.	0. I am not particularly discouraged about the future.	0. I do not feel like a failure.	0. I get as much satisfaction out of things as I used to.	0 I don't feel particularly guilty	0. I don't feel I am being punished.
2022-03-29 13:26:57	2022-03-29 13:31:57	2022-03-29	351696090133844		MKA003		Yes	Kaduna South	Sabon Gari South	Kerawa Road	21	Female	Secondary	Petty trader	<15,000		Case	Body Weakness	0	0	0	0	0	0	1	0	0	0	0	0		3-4days	Primary (PHC)	CHO		Malaria		Yes	Yes	5-6 days	Yes	Yes		0. I do not feel sad.	0. I am not particularly discouraged about the future.	0. I do not feel like a failure.	0. I get as much satisfaction out of things as I used to.	0 I don't feel particularly guilty	0. I don't feel I am being punished.
2022-03-29 13:01:12	2022-03-29 13:05:16	2022-03-29	collect:mUMtCmOLqSZ7KbI7		MKA005		Yes	Kaduna South	Badiko	FULANI ROAD	19	Female	Secondary	Unemployed	<15,000		Case	Fever Cough Sore throat Sneezing Loss of Taste Body Weakness Headache	1	1	0	1	0	1	1	0	1	0	0	1		7-10 days	Primary (PHC)	CHEW		Typhoid Fever		Yes	Yes	3-4days	No	Yes		0. I do not feel sad.	0. I am not particularly discouraged about the future.	0. I do not feel like a failure.	0. I get as much satisfaction out of things as I used to.	0 I don't feel particularly guilty	0. I don't feel I am being punished.
2022-03-29 13:08:25	2022-03-29 13:12:09	2022-03-29	collect:mUMtCmOLqSZ7KbI7		MKA005		Yes	Kaduna South	Badiko	SURA CLOSE	44	Female	Tertiary	Private sector worker	<15,000		Case	Fever Cough Headache Sore throat Loss of Taste	1	1	0	0	0	1	0	0	1	0	0	1		3-4days	Private Hospital	CHEW		Malaria		Yes	Yes	3-4days	No	No		0. I do not feel sad.	0. I am not particularly discouraged about the future.	0. I do not feel like a failure.	0. I get as much satisfaction out of things as I used to.	0 I don't feel particularly guilty	0. I don't feel I am being punished.
2022-03-29 13:16:11	2022-03-29 13:41:54	2022-03-29	collect:mUMtCmOLqSZ7KbI7		MKA005		Yes	Kaduna South	Badiko	MODEL AVENUE	18	Female	Secondary	Unemployed	<15,000		Case	Fever Cough Sore throat Headache	1	1	0	0	0	0	0	0	1	0	0	1		3-4days	Primary (PHC)	CHEW		Malaria		Yes	Yes	3-4days	No	No		0. I do not feel sad.	0. I am not particularly discouraged about the future.	0. I do not feel like a failure.	0. I get as much satisfaction out of things as I used to.	0 I don't feel particularly guilty	0. I don't feel I am being punished.
2022-03-29 12:19:18	2022-03-29 12:24:53	2022-03-29	collect:ONFzXVwXUahXfVhM		MKA002		Yes	Kaduna South	Unguwan Sanusi	Kurmai road	26	Female	Secondary	Housewife	<15,000		Case	Fever Sneezing Headache Malaise Loss of Taste	1	0	0	1	0	1	0	1	1	0	0	0		3-4days	Private Hospital	CHEW		Malaria		Yes	Yes	1-2 days	No	No		0. I do not feel sad.	0. I am not particularly discouraged about the future.	0. I do not feel like a failure.	0. I get as much satisfaction out of things as I used to.	0 I don't feel particularly guilty	0. I don't feel I am being punished.
2022-03-29 12:25:08	2022-03-29 12:28:33	2022-03-29	collect:ONFzXVwXUahXfVhM		MKA002		Yes	Kaduna South	Unguwan Sanusi	Kurmai road	26	Female	Secondary	Housewife	<15,000		Case	Headache Cough Sneezing Malaise Sore throat	0	1	0	1	0	0	0	1	1	0	0	1		1-2 days	Private Hospital	CHEW		Malaria		Yes	No		Yes	No		0. I do not feel sad.	0. I am not particularly discouraged about the future.	0. I do not feel like a failure.	0. I get as much satisfaction out of things as I used to.	0 I don't feel particularly guilty	0. I don't feel I am being punished.
2022-03-29 12:35:04	2022-03-29 12:38:22	2022-03-29	collect:ONFzXVwXUahXfVhM		Kurmai road		Yes	Kaduna South	Unguwan Sanusi	Kurmai road	30	Female	Secondary	Housewife	<15,000		Case	Fever Malaise Headache Body Weakness Loss of Taste	1	0	0	0	0	1	1	1	1	0	0	0		3-4days	Private Hospital	Medical Doctor		URTI		Yes	Yes	3-4days	Yes	Yes		0. I do not feel sad.	0. I am not particularly discouraged about the future.	0. I do not feel like a failure.	0. I get as much satisfaction out of things as I used to.	0 I don't feel particularly guilty	0. I don't feel I am being punished.
2022-03-29 13:54:41	2022-03-29 14:01:27	2022-03-29	collect:ONFzXVwXUahXfVhM		MKA002		Yes	Kaduna South	Unguwan Sanusi	Kurmai Road	23	Female	Secondary	Petty trader	15,000 to 19,000		Case	Cough Fever Sore throat Sneezing	1	1	0	1	0	0	0	0	0	0	0	1		3-4days	Primary (PHC)	CHEW		URTI		Yes	Yes	3-4days	Yes	Yes		0. I do not feel sad.	0. I am not particularly discouraged about the future.	0. I do not feel like a failure.	0. I get as much satisfaction out of things as I used to.	0 I don't feel particularly guilty	0. I don't feel I am being punished.
2022-03-29 14:04:47	2022-03-29 14:08:10	2022-03-29	collect:ONFzXVwXUahXfVhM		MKA002		Yes	Kaduna South	Unguwan Sanusi	Muhammadu Wule Road	29	Female	Tertiary	Private sector worker	20,000 to 24,000		Case	Fever Cough Sneezing Headache	1	1	0	1	0	0	0	0	1	0	0	0		3-4days	Private Hospital	Medical Doctor		Typhoid Fever		Yes	Yes	1-2 days	Yes	Yes		0. I do not feel sad.	0. I am not particularly discouraged about the future.	0. I do not feel like a failure.	0. I get as much satisfaction out of things as I used to.	0 I don't feel particularly guilty	0. I don't feel I am being punished.
2022-03-29 14:32:46	2022-03-29 14:42:10	2022-03-29	collect:ONFzXVwXUahXfVhM		MKA002		Yes	Kaduna South	Unguwan Sanusi	Muhammadu Wule Road	35	Female	Secondary	Petty trader	20,000 to 24,000		Case	Cough Sore throat Fever Sneezing Malaise Body Weakness Headache	1	1	0	1	0	0	1	1	1	0	0	1		3-4days	Secondary (General Hospital)	Medical Doctor		Typhoid Fever		Yes	Yes	3-4days	Yes	Yes		1. I feel sad	0. I am not particularly discouraged about the future.	0. I do not feel like a failure.	1. I don't enjoy things the way I used to.	0 I don't feel particularly guilty	0. I don't feel I am being punished.
2022-03-29 19:23:11	2022-03-29 19:31:03	2022-03-29	collect:ONFzXVwXUahXfVhM		MKA002		Yes	Kaduna South	Unguwan Sanusi	Yusf Close	39	Female	Tertiary	Private sector worker	20,000 to 24,000		Case	Fever Sore throat Sneezing Body Weakness Headache	1	0	0	1	0	0	1	0	1	0	0	1		3-4days	Secondary (General Hospital)	Medical Doctor		Malaria		Yes	Yes	1-2 days	Yes	Yes		0. I do not feel sad.	0. I am not particularly discouraged about the future.	0. I do not feel like a failure.	0. I get as much satisfaction out of things as I used to.	0 I don't feel particularly guilty	0. I don't feel I am being punished.
2022-03-30 09:30:18	2022-03-30 09:53:01	2022-03-30	collect:ndRvHwgt2WapYLOo		MKA 001		Yes	Kaduna South	Kakuri Hausa	Pawa road	42	Female	Tertiary	Petty trader	15,000 to 19,000		Case	Fever Cough Sore throat Sneezing Headache Body Weakness	1	1	0	1	0	0	1	0	1	0	0	1		3-4days	Primary (PHC)	CHEW		Malaria		Yes	Yes	1-2 days	No	No		0. I do not feel sad.	0. I am not particularly discouraged about the future.	0. I do not feel like a failure.	0. I get as much satisfaction out of things as I used to.	0 I don't feel particularly guilty	0. I don't feel I am being punished.
2022-03-30 10:40:03	2022-03-30 10:42:25	2022-03-30	collect:ndRvHwgt2WapYLOo		MKA 001		Yes	Kaduna South	Kakuri Gwari	Kaje street	19	Female	Secondary	Unemployed	<15,000		Case	Cough Sneezing	0	1	0	1	0	0	0	0	0	0	0	0		3-4days	Primary (PHC)	CHEW		Malaria		Yes	Yes	1-2 days	No	No		0. I do not feel sad.	0. I am not particularly discouraged about the future.	0. I do not feel like a failure.	0. I get as much satisfaction out of things as I used to.	0 I don't feel particularly guilty	0. I don't feel I am being punished.
2022-03-30 10:43:42	2022-03-30 10:47:53	2022-03-30	collect:ndRvHwgt2WapYLOo		MKA 001		Yes	Kaduna South	Kakuri Gwari	Kaje street	45	Female	Secondary	Petty trader	<15,000		Case	Cough Fever Sneezing Headache	1	1	0	1	0	0	0	0	1	0	0	0		10-14 days	Primary (PHC)	CHO		Malaria		Yes	Yes	3-4days	No	No		0. I do not feel sad.	0. I am not particularly discouraged about the future.	0. I do not feel like a failure.	0. I get as much satisfaction out of things as I used to.	0 I don't feel particularly guilty	0. I don't feel I am being punished.
2022-03-30 10:42:28	2022-03-30 10:47:51	2022-03-30	collect:ONFzXVwXUahXfVhM		MKA002		Yes	Kaduna South	Tudun Nupawa	Ribadu Crescent	31	Female	Secondary	Petty trader	<15,000		Case	Fever Sore throat Cough Headache Body Weakness	1	1	0	0	0	0	1	0	1	0	0	1		3-4days	Private Hospital	Medical Doctor		URTI		Yes	Yes	3-4days	Yes	Yes		0. I do not feel sad.	0. I am not particularly discouraged about the future.	0. I do not feel like a failure.	0. I get as much satisfaction out of things as I used to.	0 I don't feel particularly guilty	0. I don't feel I am being punished.
2022-03-30 10:48:10	2022-03-30 10:52:31	2022-03-30	collect:ONFzXVwXUahXfVhM		NKA002		Yes	Kaduna South	Tudun Nupawa	Ribadu Crescent	41	Female	Tertiary	Unemployed	<15,000		Case	Cough Headache Sneezing Body Weakness	0	1	0	1	0	0	1	0	1	0	0	0		1-2 days	Primary (PHC)	CHEW		Malaria		Yes	Yes	1-2 days	No	No		0. I do not feel sad.	0. I am not particularly discouraged about the future.	0. I do not feel like a failure.	1. I don't enjoy things the way I used to.	0 I don't feel particularly guilty	0. I don't feel I am being punished.
2022-03-30 10:53:41	2022-03-30 10:55:43	2022-03-30	collect:ndRvHwgt2WapYLOo		MKA 001		Yes	Kaduna South	Kakuri Gwari	Kaje street	49	Female	Secondary	Petty trader	<15,000		Case	Cough Headache	0	1	0	0	0	0	0	0	1	0	0	0		3-4days	Primary (PHC)	CHEW		Malaria		Yes	Yes	1-2 days	No	No		0. I do not feel sad.	0. I am not particularly discouraged about the future.	0. I do not feel like a failure.	0. I get as much satisfaction out of things as I used to.	0 I don't feel particularly guilty	0. I don't feel I am being punished.
2022-03-30 10:55:49	2022-03-30 10:58:52	2022-03-30	collect:ndRvHwgt2WapYLOo		MKA 001		Yes	Kaduna South	Kakuri Gwari	Kaje street	20	Male	Secondary	Petty trader	<15,000		Case	Cough Sneezing Fever Headache Body Weakness	1	1	0	1	0	0	1	0	1	0	0	0		7-10 days	Primary (PHC)	CHO		Malaria		Yes	Yes	3-4days	No	No		0. I do not feel sad.	0. I am not particularly discouraged about the future.	0. I do not feel like a failure.	0. I get as much satisfaction out of things as I used to.	0 I don't feel particularly guilty	0. I don't feel I am being punished.
2022-03-30 11:09:21	2022-03-30 11:13:29	2022-03-30	collect:ndRvHwgt2WapYLOo		MKA 001		Yes	Kaduna South	Kakuri Gwari	UNG kauna	21	Male	Secondary	Petty trader	<15,000		Case	Cough Fever	1	1	0	0	0	0	0	0	0	0	0	0		10-14 days	Primary (PHC)	CHO		Malaria		Yes	Yes	3-4days	No	No		0. I do not feel sad.	0. I am not particularly discouraged about the future.	0. I do not feel like a failure.	0. I get as much satisfaction out of things as I used to.	0 I don't feel particularly guilty	0. I don't feel I am being punished.
2022-03-30 11:27:13	2022-03-30 12:00:46	2022-03-30	collect:ONFzXVwXUahXfVhM		MKA002		Yes	Kaduna South	Tudun Nupawa	Minna Road	25	Female	Secondary	Petty trader	15,000 to 19,000		Case	Fever Cough Sneezing Headache Malaise Body Weakness	1	1	0	1	0	0	1	1	1	0	0	0		3-4days	Private Hospital	CHEW		URTI		Yes	Yes	1-2 days	No	No		0. I do not feel sad.	0. I am not particularly discouraged about the future.	0. I do not feel like a failure.	0. I get as much satisfaction out of things as I used to.	0 I don't feel particularly guilty	0. I don't feel I am being punished.
2022-03-30 11:31:55	2022-03-30 11:56:31	2022-03-30	collect:ONFzXVwXUahXfVhM		MKA002		Yes	Kaduna South	Tudun Nupawa	Ribadu Crescent	27	Female	Secondary	Housewife	<15,000		Case	Fever Sneezing Sore throat Headache	1	0	0	1	0	0	0	0	1	0	0	1		5-6 days	Private Hospital	Medical Doctor		Malaria		Yes	Yes	3-4days	No	No		0. I do not feel sad.	0. I am not particularly discouraged about the future.	0. I do not feel like a failure.	0. I get as much satisfaction out of things as I used to.	0 I don't feel particularly guilty	0. I don't feel I am being punished.
2022-03-30 10:53:49	2022-03-30 11:04:25	2022-03-30	collect:ONFzXVwXUahXfVhM		MKA002		Yes	Kaduna South	Tudun Nupawa	Ribadu Crescent	40	Female	Secondary	Petty trader	<15,000		Case	Sneezing Fever	1	0	0	1	0	0	0	0	0	0	0	0		>14 days	Private Hospital	Medical Doctor		Malaria		Yes	Yes	1-2 days	No	No		1. I feel sad	0. I am not particularly discouraged about the future.	0. I do not feel like a failure.	0. I get as much satisfaction out of things as I used to.	0 I don't feel particularly guilty	0. I don't feel I am being punished.
2022-03-30 11:09:58	2022-03-30 11:17:39	2022-03-30	collect:ONFzXVwXUahXfVhM		MKA002		Yes	Kaduna South	Tudun Nupawa	Ribadu Crescent	60	Female	Koranic	Housewife	<15,000		Case	Cough Sore throat Body Weakness Fever	1	1	0	0	0	0	1	0	0	0	0	1		5-6 days	Private Hospital	CHEW		URTI		Yes	Yes	1-2 days	No	No		0. I do not feel sad.	0. I am not particularly discouraged about the future.	0. I do not feel like a failure.	0. I get as much satisfaction out of things as I used to.	0 I don't feel particularly guilty	0. I don't feel I am being punished.
2022-03-29 14:31:29	2022-03-29 14:56:25	2022-03-29	collect:mUMtCmOLqSZ7KbI7		MKA005		Yes	Kaduna South	Badiko	NAVY ROAD	14	Female	Primary	Unemployed	<15,000		Case	Cough Fever	1	1	0	0	0	0	0	0	0	0	0	0		5-6 days	Primary (PHC)	CHEW		others	Cough & fever	Yes	Yes	7-10 days	No	No		0. I do not feel sad.	0. I am not particularly discouraged about the future.	0. I do not feel like a failure.	0. I get as much satisfaction out of things as I used to.	0 I don't feel particularly guilty	0. I don't feel I am being punished.
2022-03-30 13:06:04	2022-03-30 13:08:58	2022-03-30	collect:mUMtCmOLqSZ7KbI7		MKA005		Yes	Kaduna South	Badiko	DOWN GARAGE	50	Female	Primary	Housewife	<15,000		Case	Cough Body Weakness	0	1	0	0	0	0	1	0	0	0	0	0		3-4days	Primary (PHC)	CHO		others	COUGH	Yes	Yes	5-6 days	No	No		0. I do not feel sad.	0. I am not particularly discouraged about the future.	0. I do not feel like a failure.	0. I get as much satisfaction out of things as I used to.	0 I don't feel particularly guilty	0. I don't feel I am being punished.
2022-03-31 11:38:37	2022-03-31 11:41:07	2022-03-31	collect:ndRvHwgt2WapYLOo		MKA001		Yes	Kaduna South	Kakuri Gwari	Afaka street	60	Male	Primary	Petty trader	<15,000		Case	Fever Cough	1	1	0	0	0	0	0	0	0	0	0	0		10-14 days	Primary (PHC)	CHO		Malaria		Yes	Yes	5-6 days	No	No		0. I do not feel sad.	0. I am not particularly discouraged about the future.	0. I do not feel like a failure.	0. I get as much satisfaction out of things as I used to.	0 I don't feel particularly guilty	0. I don't feel I am being punished.
2022-03-31 12:02:13	2022-03-31 12:04:13	2022-03-31	collect:ndRvHwgt2WapYLOo		MKA 001		Yes	Kaduna South	Kakuri Gwari	Afaka street	42	Male	Tertiary	Private sector worker	30,000 and above		Case	Cough Headache Body Weakness Sneezing	0	1	0	1	0	0	1	0	1	0	0	0		7-10 days	Primary (PHC)	CHO		Malaria		Yes	Yes	3-4days	No	No		0. I do not feel sad.	0. I am not particularly discouraged about the future.	0. I do not feel like a failure.	0. I get as much satisfaction out of things as I used to.	0 I don't feel particularly guilty	0. I don't feel I am being punished.
2022-03-31 12:14:01	2022-03-31 12:16:03	2022-03-31	collect:ndRvHwgt2WapYLOo		MKA 001		Yes	Kaduna South	Kakuri Gwari	Kwana Ashara	17	Female	Secondary	Petty trader	<15,000		Case	Cough Fever Body Weakness	1	1	0	0	0	0	1	0	0	0	0	0		5-6 days	Primary (PHC)	CHEW		Malaria		Yes	Yes	1-2 days	No	No		0. I do not feel sad.	0. I am not particularly discouraged about the future.	0. I do not feel like a failure.	0. I get as much satisfaction out of things as I used to.	0 I don't feel particularly guilty	0. I don't feel I am being punished.
2022-03-31 12:34:29	2022-03-31 12:39:32	2022-03-31	collect:ndRvHwgt2WapYLOo		MKA 001		Yes	Kaduna South	Kakuri Gwari	Afaka street	47	Male	Tertiary	Petty trader	15,000 to 19,000		Case	Fever Cough Body Weakness Sneezing	1	1	0	1	0	0	1	0	0	0	0	0		7-10 days	Primary (PHC)	CHO		Malaria		Yes	Yes	3-4days	No	No		0. I do not feel sad.	0. I am not particularly discouraged about the future.	0. I do not feel like a failure.	0. I get as much satisfaction out of things as I used to.	0 I don't feel particularly guilty	0. I don't feel I am being punished.
2022-03-31 12:57:21	2022-03-31 13:05:22	2022-03-31	351696090133844		MAK003		Yes	Kaduna South	Sabon Gari South	Mando Road	57	Male	Tertiary	Government worker	<15,000		Case	Cough Fever	1	1	0	0	0	0	0	0	0	0	0	0		3-4days	Primary (PHC)	CHO		Typhoid Fever		Yes	Yes	1-2 days	No	Yes		0. I do not feel sad.	0. I am not particularly discouraged about the future.	0. I do not feel like a failure.	0. I get as much satisfaction out of things as I used to.	0 I don't feel particularly guilty	0. I don't feel I am being punished.
2022-03-31 13:17:29	2022-03-31 13:24:59	2022-03-31	351696090133844		MKA003		Yes	Kaduna South	Sabon Gari South	Matazu Road	55	Female	Koranic	Petty trader	<15,000		Case	Headache Body Weakness Fever	1	0	0	0	0	0	1	0	1	0	0	0		5-6 days	Primary (PHC)	RN		Malaria		Yes	Yes	3-4days	No	No		0. I do not feel sad.	0. I am not particularly discouraged about the future.	0. I do not feel like a failure.	0. I get as much satisfaction out of things as I used to.	0 I don't feel particularly guilty	0. I don't feel I am being punished.
2022-03-31 13:22:54	2022-03-31 13:24:47	2022-03-31	collect:ndRvHwgt2WapYLOo		MKA 001		Yes	Kaduna South	Kakuri Gwari	DIC road	42	Female	Tertiary	Private sector worker	25,000 to 29,000		Case	Fever Cough	1	1	0	0	0	0	0	0	0	0	0	0		7-10 days	Primary (PHC)	CHO		Malaria		Yes	Yes	3-4days	No	No		0. I do not feel sad.	0. I am not particularly discouraged about the future.	0. I do not feel like a failure.	0. I get as much satisfaction out of things as I used to.	0 I don't feel particularly guilty	0. I don't feel I am being punished.
2022-03-31 13:40:41	2022-03-31 13:42:57	2022-03-31	collect:ndRvHwgt2WapYLOo		MKA001		Yes	Kaduna South	Kakuri Gwari	Kaje street	36	Male	Tertiary	Petty trader	20,000 to 24,000		Case	Cough Sore throat	0	1	0	0	0	0	0	0	0	0	0	1		7-10 days	Primary (PHC)	CHEW		Malaria		Yes	Yes	3-4days	No	No		0. I do not feel sad.	0. I am not particularly discouraged about the future.	0. I do not feel like a failure.	0. I get as much satisfaction out of things as I used to.	0 I don't feel particularly guilty	0. I don't feel I am being punished.
2022-03-31 13:45:07	2022-03-31 13:59:25	2022-03-31	351696090133844		MKA003		Yes	Kaduna South	Sabon Gari South	Gangara Road	25	Female	Koranic	Housewife	<15,000		Case	Fever Sneezing Body Weakness Headache	1	0	0	1	0	0	1	0	1	0	0	0		3-4days	Secondary (General Hospital)	Medical Doctor		Malaria		Yes	Yes	5-6 days	Yes	Yes		3. I am so sad and unhappy that I can't stand it.	0. I am not particularly discouraged about the future.	0. I do not feel like a failure.	0. I get as much satisfaction out of things as I used to.	0 I don't feel particularly guilty	0. I don't feel I am being punished.
2022-03-31 14:30:55	2022-03-31 14:37:05	2022-03-31	351696090133844		MKA003		Yes	Kaduna South	Sabon Gari South	Kudara Road	17	Female	Tertiary	Petty trader	<15,000		Case	Fever Cough Sore throat	1	1	0	0	0	0	0	0	0	0	0	1		3-4days	Primary (PHC)	CHO		others	Unknown	Yes	Yes	5-6 days	Yes	Yes		0. I do not feel sad.	0. I am not particularly discouraged about the future.	0. I do not feel like a failure.	0. I get as much satisfaction out of things as I used to.	0 I don't feel particularly guilty	0. I don't feel I am being punished.
2022-03-31 10:49:26	2022-03-31 10:58:12	2022-03-31	collect:mUMtCmOLqSZ7KbI7		MKA005		Yes	Kaduna South	Badiko	MAI UNGWAN ROAD	25	Male	Secondary	Unemployed	<15,000		Case	Fever Cough Sore throat Breathlessness Loss of Taste Body Weakness Headache Insomnia	1	1	0	0	1	1	1	0	1	1	0	1		5-6 days	Primary (PHC)	CHEW		Malaria		Yes	Yes	3-4days	No	No		1. I feel sad	0. I am not particularly discouraged about the future.	0. I do not feel like a failure.	0. I get as much satisfaction out of things as I used to.	0 I don't feel particularly guilty	0. I don't feel I am being punished.
2022-04-01 11:11:19	2022-04-01 11:14:21	2022-04-01	collect:ONFzXVwXUahXfVhM		MKA002		Yes	Kaduna South	Tudun Wada North	Kumashi Road	59	Female	Secondary	Housewife	<15,000		Case	Headache Body Weakness Cough Fever	1	1	0	0	0	0	1	0	1	0	0	0		7-10 days	Secondary (General Hospital)	Medical Doctor		Malaria		Yes	Yes	3-4days	No	No		0. I do not feel sad.	0. I am not particularly discouraged about the future.	0. I do not feel like a failure.	0. I get as much satisfaction out of things as I used to.	0 I don't feel particularly guilty	0. I don't feel I am being punished.
2022-04-01 11:17:22	2022-04-01 11:21:17	2022-04-01	collect:ONFzXVwXUahXfVhM		MKA002		Yes	Kaduna South	Tudun Wada North	Kumashi Road	41	Female	Tertiary	Private sector worker	15,000 to 19,000		Case	Fever Cough Headache Body Weakness	1	1	0	0	0	0	1	0	1	0	0	0		1-2 days	Primary (PHC)	CHEW		Typhoid Fever		Yes	Yes	3-4days	No	No		0. I do not feel sad.	0. I am not particularly discouraged about the future.	0. I do not feel like a failure.	0. I get as much satisfaction out of things as I used to.	0 I don't feel particularly guilty	0. I don't feel I am being punished.
2022-04-01 11:24:35	2022-04-01 11:26:58	2022-04-01	collect:ONFzXVwXUahXfVhM		MKA002		Yes	Kaduna South	Tudun Wada North	Kumashi Road	38	Female	Tertiary	Housewife	<15,000		Case	Fever Cough Body Weakness	1	1	0	0	0	0	1	0	0	0	0	0		1-2 days	Primary (PHC)	CHEW		Malaria		Yes	Yes	1-2 days	Yes	Yes		0. I do not feel sad.	0. I am not particularly discouraged about the future.	0. I do not feel like a failure.	0. I get as much satisfaction out of things as I used to.	0 I don't feel particularly guilty	0. I don't feel I am being punished.
2022-04-01 11:28:22	2022-04-01 11:30:55	2022-04-01	collect:ONFzXVwXUahXfVhM		MKA002		Yes	Kaduna South	Tudun Wada North	Kumashi Road	33	Female	Secondary	Petty trader	15,000 to 19,000		Case	Cough Sore throat Sneezing Headache Insomnia	0	1	0	1	0	0	0	0	1	1	0	1		5-6 days	Secondary (General Hospital)	Medical Doctor		Pregnancy		Yes	Yes	3-4days	No	No		0. I do not feel sad.	0. I am not particularly discouraged about the future.	0. I do not feel like a failure.	0. I get as much satisfaction out of things as I used to.	0 I don't feel particularly guilty	0. I don't feel I am being punished.
2022-04-01 11:33:05	2022-04-01 11:35:16	2022-04-01	collect:ONFzXVwXUahXfVhM		MKA002		Yes	Kaduna South	Tudun Wada North	Alkalawa Road	67	Female	Primary	Housewife	<15,000		Case	Fever Cough Sore throat Body Weakness	1	1	0	0	0	0	1	0	0	0	0	1		3-4days	Secondary (General Hospital)	RN		Malaria		Yes	Yes	1-2 days	Yes	Yes		0. I do not feel sad.	0. I am not particularly discouraged about the future.	0. I do not feel like a failure.	0. I get as much satisfaction out of things as I used to.	0 I don't feel particularly guilty	0. I don't feel I am being punished.
2022-04-01 11:53:15	2022-04-01 11:56:44	2022-04-01	collect:ONFzXVwXUahXfVhM		MKA002		Yes	Kaduna South	Tudun Wada North	Alkalawa Road	22	Female	Secondary	Housewife	<15,000		Case	Sore throat Sneezing Headache Malaise Body Weakness	0	0	0	1	0	0	1	1	1	0	0	1		5-6 days	Primary (PHC)	CHO		Pregnancy		Yes	Yes	3-4days	No	No		0. I do not feel sad.	0. I am not particularly discouraged about the future.	0. I do not feel like a failure.	0. I get as much satisfaction out of things as I used to.	0 I don't feel particularly guilty	0. I don't feel I am being punished.
2022-04-01 11:45:18	2022-04-01 11:47:49	2022-04-01	collect:ONFzXVwXUahXfVhM		MKA002		Yes	Kaduna South	Tudun Wada North	Alkalawa Road	22	Female	Tertiary	Petty trader	15,000 to 19,000		Case	Sore throat Sneezing Cough Headache	0	1	0	1	0	0	0	0	1	0	0	1		1-2 days	Primary (PHC)	CHO		URTI		Yes	Yes	1-2 days	Yes	No		1. I feel sad	0. I am not particularly discouraged about the future.	0. I do not feel like a failure.	0. I get as much satisfaction out of things as I used to.	0 I don't feel particularly guilty	3. I feel I am being punished.
2022-04-01 11:37:50	2022-04-01 11:39:43	2022-04-01	collect:ONFzXVwXUahXfVhM		MKA002		Yes	Kaduna South	Tudun Wada North	Alkalawa Road	39	Female	Tertiary	Government worker	30,000 and above		Case	Cough Headache Sneezing Body Weakness	0	1	0	1	0	0	1	0	1	0	0	0		3-4days	Primary (PHC)	CHEW		URTI		Yes	Yes	3-4days	Yes	Yes		1. I feel sad	0. I am not particularly discouraged about the future.	0. I do not feel like a failure.	0. I get as much satisfaction out of things as I used to.	0 I don't feel particularly guilty	0. I don't feel I am being punished.
2022-04-01 11:41:14	2022-04-01 12:07:19	2022-04-01	351696090133844		MKA003		Yes	Kaduna South	Sabon Gari South	MATAZU Road	55	Male	Koranic	Government worker	30,000 and above		Case	Others	0	0	0	0	0	0	0	0	0	0	1	0	Unknown	7-10 days	Private Hospital	Medical Doctor		Hypertension		Yes	Yes	10-14 days	No	Yes		1. I feel sad	0. I am not particularly discouraged about the future.	0. I do not feel like a failure.	0. I get as much satisfaction out of things as I used to.	0 I don't feel particularly guilty	0. I don't feel I am being punished.
2022-04-01 12:10:22	2022-04-01 12:17:01	2022-04-01	collect:mUMtCmOLqSZ7KbI7		MKA005		Yes	Kaduna South	Tudun Wada South	IGABI ROAD	28	Female	Tertiary	Housewife	<15,000		Case	Fever Cough Sneezing Sore throat	1	1	0	1	0	0	0	0	0	0	0	1		7-10 days	Private Hospital	CHEW		Malaria		Yes	No		Yes	No		0. I do not feel sad.	0. I am not particularly discouraged about the future.	0. I do not feel like a failure.	0. I get as much satisfaction out of things as I used to.	0 I don't feel particularly guilty	0. I don't feel I am being punished.
2022-04-01 12:22:11	2022-04-01 12:32:26	2022-04-01	351696090133844		MKA003		Yes	Kaduna South	Sabon Gari South	Faskari Road	46	Female	Secondary	Housewife	<15,000		Case	Fever Cough Sore throat Headache	1	1	0	0	0	0	0	0	1	0	0	1		>14 days	Primary (PHC)	CHO		Hypertension		No	No		Yes	Yes		2. I am sad all the time and I can't snap out of it.	3. I feel the future is hopeless and that things cannot improve.	2. As I look back on my life, all I can see is a lot of failures.	1. I don't enjoy things the way I used to.	1 I feel guilty a good part of the time.	2. I expect to be punished.
2022-04-01 12:57:26	2022-04-01 13:17:33	2022-04-01	351696090133844		MKA003		Yes	Kaduna South	Sabon Gari South	Kubau Road	30	Female	Secondary	Housewife	<15,000		Case	Fever Cough Headache Sore throat Body Weakness	1	1	0	0	0	0	1	0	1	0	0	1		10-14 days	Primary (PHC)	RN		Typhoid Fever		Yes	Yes	10-14 days	Yes	Yes		2. I am sad all the time and I can't snap out of it.	0. I am not particularly discouraged about the future.	0. I do not feel like a failure.	1. I don't enjoy things the way I used to.	0 I don't feel particularly guilty	0. I don't feel I am being punished.
2022-03-30 13:10:12	2022-04-01 16:10:58	2022-03-30	collect:Ubd8qziYIMuXDNzu		MKA005		Yes	Kaduna South	Television	Market rd	20	Male	Secondary	Unemployed	<15,000		Case	Fever Cough	1	1	0	0	0	0	0	0	0	0	0	0		3-4days	Primary (PHC)	RN		RTI		Yes	No		No	No		0. I do not feel sad.	0. I am not particularly discouraged about the future.	0. I do not feel like a failure.	0. I get as much satisfaction out of things as I used to.	0 I don't feel particularly guilty	0. I don't feel I am being punished.
2022-03-30 13:25:36	2022-04-01 16:12:42	2022-03-30	collect:Ubd8qziYIMuXDNzu		MKA005		Yes	Kaduna South	Television	Kafanchan street	90	Female	Primary	Unemployed	<15,000		Case	Fever Body Weakness	1	0	0	0	0	0	1	0	0	0	0	0		5-6 days	Primary (PHC)	RN		Malaria		Yes	No		No	No		1. I feel sad	2. I feel I have nothing to look forward to.	0. I do not feel like a failure.	0. I get as much satisfaction out of things as I used to.	0 I don't feel particularly guilty	0. I don't feel I am being punished.
2022-03-31 14:56:43	2022-04-01 16:13:30	2022-03-31	collect:Ubd8qziYIMuXDNzu		MKA005		Yes	Kaduna South	Television	Chiroma ung Sunday	29	Male	Tertiary	Government worker	20,000 to 24,000		Case	Fever Cough Headache Sneezing	1	1	0	1	0	0	0	0	1	0	0	0		7-10 days	Primary (PHC)	RN		Typhoid Fever		Yes	Yes	1-2 days	No	No		0. I do not feel sad.	0. I am not particularly discouraged about the future.	0. I do not feel like a failure.	0. I get as much satisfaction out of things as I used to.	0 I don't feel particularly guilty	0. I don't feel I am being punished.
2022-03-31 15:41:22	2022-04-01 16:13:49	2022-03-31	collect:Ubd8qziYIMuXDNzu		MKA005		Yes	Kaduna South	Television	Yam market	15	Female	Secondary	Unemployed	<15,000		Case	Fever Cough Headache	1	1	0	0	0	0	0	0	1	0	0	0		>14 days	Primary (PHC)	RN		Hypertension		Yes	Yes	10-14 days	Yes	Yes		0. I do not feel sad.	0. I am not particularly discouraged about the future.	0. I do not feel like a failure.	0. I get as much satisfaction out of things as I used to.	0 I don't feel particularly guilty	2. I expect to be punished.
2022-03-29 13:00:46	2022-04-01 16:16:02	2022-03-29	collect:Ubd8qziYIMuXDNzu		MKA005		Yes	Kaduna South	Television	Ungwan maichibi	20	Female	Secondary	Unemployed	<15,000		Case	Fever Headache	1	0	0	0	0	0	0	0	1	0	0	0		>14 days	Primary (PHC)	CHEW		RTI		Yes	Yes	3-4days	No	No		0. I do not feel sad.	0. I am not particularly discouraged about the future.	0. I do not feel like a failure.	0. I get as much satisfaction out of things as I used to.	0 I don't feel particularly guilty	0. I don't feel I am being punished.
2022-03-31 14:34:35	2022-04-01 16:16:49	2022-03-31	collect:Ubd8qziYIMuXDNzu		MKA005		Yes	Kaduna South	Television	Daniel Bassa str	18	Male	Secondary	Unemployed	<15,000		Case	Fever Body Weakness	1	0	0	0	0	0	1	0	0	0	0	0		5-6 days	Primary (PHC)	RN		Typhoid Fever		Yes	Yes	1-2 days	No	No		0. I do not feel sad.	0. I am not particularly discouraged about the future.	1. I feel I have failed more than the average person.	0. I get as much satisfaction out of things as I used to.	0 I don't feel particularly guilty	0. I don't feel I am being punished.
2022-03-31 15:27:28	2022-04-01 16:17:18	2022-03-31	collect:Ubd8qziYIMuXDNzu		MKA005		Yes	Kaduna South	Television	Church rd	68	Female	Primary	Housewife	<15,000		Case	Fever Cough Headache	1	1	0	0	0	0	0	0	1	0	0	0		3-4days	Primary (PHC)	RN		Malaria		Yes	Yes	1-2 days	No	No		0. I do not feel sad.	0. I am not particularly discouraged about the future.	0. I do not feel like a failure.	0. I get as much satisfaction out of things as I used to.	0 I don't feel particularly guilty	0. I don't feel I am being punished.
2022-04-01 11:49:38	2022-04-01 11:51:32	2022-04-01	collect:ONFzXVwXUahXfVhM		MKA002		Yes	Kaduna South	Tudun Wada North	Kumashi Road	51	Female	Koranic	Housewife	<15,000		Case	Cough Headache	0	1	0	0	0	0	0	0	1	0	0	0		3-4days	Private Hospital	Medical Doctor		Malaria		Yes	Yes	1-2 days	Yes	No		0. I do not feel sad.	0. I am not particularly discouraged about the future.	0. I do not feel like a failure.	0. I get as much satisfaction out of things as I used to.	0 I don't feel particularly guilty	0. I don't feel I am being punished.
2022-04-01 11:41:22	2022-04-01 11:43:37	2022-04-01	collect:ONFzXVwXUahXfVhM		MKA002		Yes	Kaduna South	Tudun Wada North	Alkalawa Road	25	Female	Tertiary	Housewife	<15,000		Case	Cough Sore throat Headache Insomnia Body Weakness	0	1	0	0	0	0	1	0	1	1	0	1		5-6 days	Primary (PHC)	CHEW		Pregnancy		Yes	Yes	3-4days	No	No		0. I do not feel sad.	0. I am not particularly discouraged about the future.	0. I do not feel like a failure.	0. I get as much satisfaction out of things as I used to.	0 I don't feel particularly guilty	0. I don't feel I am being punished.
2022-04-02 13:38:35	2022-04-02 13:44:09	2022-04-02	351696090133844		MKA003		Yes	Kaduna South	Sabon Gari North	Jama'a Close	20	Female	Koranic	Housewife	<15,000		Case	Cough Fever	1	1	0	0	0	0	0	0	0	0	0	0		3-4days	Primary (PHC)	CHO		others	UNKNOWN	Yes	Yes	3-4days	Yes	Yes		1. I feel sad	0. I am not particularly discouraged about the future.	0. I do not feel like a failure.	0. I get as much satisfaction out of things as I used to.	0 I don't feel particularly guilty	0. I don't feel I am being punished.
2022-04-02 13:47:07	2022-04-02 13:52:15	2022-04-02	351696090133844		MKA003		Yes	Kaduna South	Sabon Gari North	Dostamma by nepa	30	Female	Tertiary	Petty trader	<15,000		Case	Cough Sore throat Sneezing Headache	0	1	0	1	0	0	0	0	1	0	0	1		1-2 days	Primary (PHC)	CHO		Typhoid Fever		Yes	Yes	3-4days	Yes	No		1. I feel sad	0. I am not particularly discouraged about the future.	0. I do not feel like a failure.	0. I get as much satisfaction out of things as I used to.	0 I don't feel particularly guilty	0. I don't feel I am being punished.
2022-04-02 14:19:51	2022-04-02 14:24:01	2022-04-02	351696090133844		MKA003		Yes	Kaduna South	Sabon Gari North	Kargi Road by Dostamma	27	Female	Secondary	Unemployed	<15,000		Case	Fever Cough Sore throat Headache	1	1	0	0	0	0	0	0	1	0	0	1		1-2 days	Primary (PHC)	CHO		others	UNKNOWN	Yes	No		Yes	Yes		1. I feel sad	0. I am not particularly discouraged about the future.	0. I do not feel like a failure.	0. I get as much satisfaction out of things as I used to.	0 I don't feel particularly guilty	0. I don't feel I am being punished.
2022-03-25 16:10:43	2022-04-05 13:11:11	2022-03-25	collect:mUMtCmOLqSZ7KbI7		MKA 005		Yes	Kaduna South	Sabon Gari West	MEDICAL ROAD	32	Female	Secondary	Housewife	<15,000		Case	Fever Cough Loss of Taste Body Weakness	1	1	0	0	0	1	1	0	0	0	0	0		5-6 days	Primary (PHC)	CHEW		Malaria		Yes	Yes	3-4days	No	No		0. I do not feel sad.	0. I am not particularly discouraged about the future.	0. I do not feel like a failure.	0. I get as much satisfaction out of things as I used to.	0 I don't feel particularly guilty	0. I don't feel I am being punished.
2022-04-05 11:07:05	2022-04-05 14:42:37	2022-04-05	collect:Ubd8qziYIMuXDNzu		MKA005		Yes	Kaduna South	Makera	Faskari	43	Female	Secondary	Housewife	<15,000		Case	Fever Cough Headache Insomnia	1	1	0	0	0	0	0	0	1	1	0	0		3-4days	Primary (PHC)	CHO		Typhoid Fever		Yes	No		No	No		1. I feel sad	0. I am not particularly discouraged about the future.	0. I do not feel like a failure.	1. I don't enjoy things the way I used to.	1 I feel guilty a good part of the time.	2. I expect to be punished.
2022-04-05 11:12:13	2022-04-05 14:42:22	2022-04-05	collect:Ubd8qziYIMuXDNzu		MKA005		Yes	Kaduna South	Makera	Durumin jamo	23	Female	Secondary	Unemployed	<15,000		Case	Fever Cough Body Weakness Headache	1	1	0	0	0	0	1	0	1	0	0	0		5-6 days	Primary (PHC)	CHO		Typhoid Fever		Yes	Yes	1-2 days	No	No		0. I do not feel sad.	0. I am not particularly discouraged about the future.	0. I do not feel like a failure.	0. I get as much satisfaction out of things as I used to.	0 I don't feel particularly guilty	2. I expect to be punished.
2022-04-05 11:56:33	2022-04-05 14:43:32	2022-04-05	collect:Ubd8qziYIMuXDNzu		MKA005		Yes	Kaduna South	Makera	Court to makera	60	Female	Secondary	Housewife	<15,000		Case	Fever Cough Insomnia	1	1	0	0	0	0	0	0	0	1	0	0		5-6 days	Primary (PHC)	CHO		Malaria		Yes	Yes	3-4days	No	No		1. I feel sad	0. I am not particularly discouraged about the future.	0. I do not feel like a failure.	1. I don't enjoy things the way I used to.	2 I feel quite guilty most of the time.	0. I don't feel I am being punished.
2022-04-05 12:49:08	2022-04-05 14:43:01	2022-04-05	collect:Ubd8qziYIMuXDNzu		MKA005		Yes	Kaduna South	Makera	Faskari str	29	Female	Secondary	Petty trader	15,000 to 19,000		Case	Fever Cough Headache	1	1	0	0	0	0	0	0	1	0	0	0		7-10 days	Primary (PHC)	CHO		Typhoid Fever		Yes	Yes	3-4days	No	No		1. I feel sad	0. I am not particularly discouraged about the future.	0. I do not feel like a failure.	1. I don't enjoy things the way I used to.	0 I don't feel particularly guilty	0. I don't feel I am being punished.
2022-04-02 14:25:27	2022-04-02 14:30:24	2022-04-02	351696090133844		MKA003		Yes	Kaduna South	Sabon Gari North	Kargi by dostamma	30	Female	Tertiary	Unemployed	<15,000		Case	Fever Cough Body Weakness	1	1	0	0	0	0	1	0	0	0	0	0		1-2 days	Primary (PHC)	RN		Malaria		Yes	Yes	5-6 days	Yes	Yes		1. I feel sad	0. I am not particularly discouraged about the future.	0. I do not feel like a failure.	0. I get as much satisfaction out of things as I used to.	0 I don't feel particularly guilty	0. I don't feel I am being punished.
2022-04-06 09:23:43	2022-04-06 09:31:00	2022-04-06	351696090133844		MKA003		Yes	Kaduna South	Sabon Gari North	Kagoro by UBA	40	Female	Koranic	Housewife	<15,000		Case	Cough Headache Sore throat	0	1	0	0	0	0	0	0	1	0	0	1		5-6 days	Primary (PHC)	CHEW		others	UNknown	Yes	Yes	5-6 days	Yes	Yes		1. I feel sad	0. I am not particularly discouraged about the future.	0. I do not feel like a failure.	0. I get as much satisfaction out of things as I used to.	0 I don't feel particularly guilty	0. I don't feel I am being punished.
2022-04-06 09:47:23	2022-04-06 09:51:44	2022-04-06	351696090133844		Mka003		Yes	Kaduna South	Sabon Gari North	Gjahoro close	50	Female	Koranic	Housewife	<15,000		Case	Fever Cough Sore throat Headache	1	1	0	0	0	0	0	0	1	0	0	1		7-10 days	Primary (PHC)	CHO		others	Unknown	Yes	Yes	10-14 days	Yes	Yes		1. I feel sad	0. I am not particularly discouraged about the future.	0. I do not feel like a failure.	0. I get as much satisfaction out of things as I used to.	0 I don't feel particularly guilty	0. I don't feel I am being punished.
2022-04-06 10:20:41	2022-04-06 12:17:09	2022-04-06	351696090133844		MKA003		Yes	Kaduna South	Sabon Gari North	Layin Zuma	24	Male	Secondary	Unemployed	<15,000		Case	Others	0	0	0	0	0	0	0	0	0	0	1	0	Unknown	1-2 days	Private Hospital	Medical Doctor		others	Lower Abdominal pain	Yes	Yes	3-4days	Yes	Yes		0. I do not feel sad.	0. I am not particularly discouraged about the future.	0. I do not feel like a failure.	0. I get as much satisfaction out of things as I used to.	0 I don't feel particularly guilty	0. I don't feel I am being punished.
2022-04-06 13:26:36	2022-04-06 13:32:27	2022-04-06	collect:mUMtCmOLqSZ7KbI7		MKA005		Yes	Kaduna South	Sabon Gari West	MARADUN ROAD	26	Female	Koranic	Housewife	<15,000		Case	Fever Cough	1	1	0	0	0	0	0	0	0	0	0	0		1-2 days	Primary (PHC)	CHEW		Malaria		Yes	Yes	3-4days	No	No		0. I do not feel sad.	0. I am not particularly discouraged about the future.	0. I do not feel like a failure.	0. I get as much satisfaction out of things as I used to.	0 I don't feel particularly guilty	0. I don't feel I am being punished.
2022-04-06 10:23:51	2022-04-06 15:09:39	2022-04-06	collect:Ubd8qziYIMuXDNzu		MKA005		Yes	Kaduna South	Makera	Faskari rd	25	Female	Tertiary	Unemployed	<15,000		Case	Fever Cough Insomnia Headache	1	1	0	0	0	0	0	0	1	1	0	0		7-10 days	Primary (PHC)	CHO		Malaria		Yes	Yes	3-4days	No	No		1. I feel sad	0. I am not particularly discouraged about the future.	0. I do not feel like a failure.	1. I don't enjoy things the way I used to.	0 I don't feel particularly guilty	0. I don't feel I am being punished.
2022-04-06 14:42:56	2022-04-06 15:10:30	2022-04-06	collect:Ubd8qziYIMuXDNzu		MKA005		Yes	Kaduna South	Makera	Gabarawa str	27	Male	Primary	Unemployed	<15,000		Case	Fever Headache	1	0	0	0	0	0	0	0	1	0	0	0		1-2 days	Primary (PHC)	CHEW		Typhoid Fever		Yes	No		No	No		1. I feel sad	0. I am not particularly discouraged about the future.	0. I do not feel like a failure.	0. I get as much satisfaction out of things as I used to.	0 I don't feel particularly guilty	0. I don't feel I am being punished.
2022-04-06 14:52:58	2022-04-06 15:03:54	2022-04-06	collect:Ubd8qziYIMuXDNzu		MKA005		Yes	Kaduna South	Makera	Babadodo	26	Female	Secondary	Housewife	<15,000		Case	Headache Insomnia Fever	1	0	0	0	0	0	0	0	1	1	0	0		10-14 days	Primary (PHC)	CHEW		Typhoid Fever		Yes	No		No	No		1. I feel sad	0. I am not particularly discouraged about the future.	0. I do not feel like a failure.	1. I don't enjoy things the way I used to.	0 I don't feel particularly guilty	3. I feel I am being punished.
2022-04-07 14:11:01	2022-04-07 15:05:53	2022-04-07	collect:Ubd8qziYIMuXDNzu		MKA005		Yes	Kaduna South	Makera	Zango str	52	Female	Tertiary	Housewife	<15,000		Case	Fever Cough Headache	1	1	0	0	0	0	0	0	1	0	0	0		10-14 days	Secondary (General Hospital)	Medical Doctor		Malaria		Yes	Yes	7-10 days	No	No		0. I do not feel sad.	0. I am not particularly discouraged about the future.	0. I do not feel like a failure.	0. I get as much satisfaction out of things as I used to.	0 I don't feel particularly guilty	0. I don't feel I am being punished.
2022-04-07 14:15:20	2022-04-07 15:06:03	2022-04-07	collect:Ubd8qziYIMuXDNzu		MKA005		Yes	Kaduna South	Makera	Babadodo	29	Female	Tertiary	Unemployed	<15,000		Case	Fever Cough Headache	1	1	0	0	0	0	0	0	1	0	0	0		>14 days	Secondary (General Hospital)	Medical Doctor		Typhoid Fever		Yes	Yes	7-10 days	No	No		0. I do not feel sad.	0. I am not particularly discouraged about the future.	0. I do not feel like a failure.	0. I get as much satisfaction out of things as I used to.	0 I don't feel particularly guilty	0. I don't feel I am being punished.
2022-04-07 14:45:01	2022-04-07 15:06:24	2022-04-07	collect:Ubd8qziYIMuXDNzu		MKA005		Yes	Kaduna South	Makera	Babadodo	35	Female	Secondary	Housewife	<15,000		Case	Fever Cough Headache Body Weakness	1	1	0	0	0	0	1	0	1	0	0	0		>14 days	Secondary (General Hospital)	Medical Doctor		Malaria		Yes	Yes	7-10 days	No	No		1. I feel sad	0. I am not particularly discouraged about the future.	0. I do not feel like a failure.	1. I don't enjoy things the way I used to.	0 I don't feel particularly guilty	0. I don't feel I am being punished.
2022-04-07 14:50:51	2022-04-07 15:06:13	2022-04-07	collect:Ubd8qziYIMuXDNzu		MKA005		Yes	Kaduna South	Makera	Makera by Bible society	22	Male	Secondary	Unemployed	<15,000		Case	Fever Cough Loss of Taste Headache	1	1	0	0	0	1	0	0	1	0	0	0		>14 days	Secondary (General Hospital)	Medical Doctor		Typhoid Fever		Yes	Yes	7-10 days	No	No		1. I feel sad	0. I am not particularly discouraged about the future.	0. I do not feel like a failure.	1. I don't enjoy things the way I used to.	0 I don't feel particularly guilty	2. I expect to be punished.
2022-04-08 12:26:28	2022-04-08 12:32:58	2022-04-08	collect:mUMtCmOLqSZ7KbI7		MKA005		Yes	Kaduna South	Badiko	MADAWAKI ROAD	25	Female	Koranic	Housewife	<15,000		Case	Fever Cough Headache	1	1	0	0	0	0	0	0	1	0	0	0		3-4days	Primary (PHC)	CHEW		Typhoid Fever		Yes	Yes	3-4days	No	No		0. I do not feel sad.	0. I am not particularly discouraged about the future.	0. I do not feel like a failure.	0. I get as much satisfaction out of things as I used to.	0 I don't feel particularly guilty	0. I don't feel I am being punished.
2022-04-08 12:40:27	2022-04-08 12:48:01	2022-04-08	collect:mUMtCmOLqSZ7KbI7		MKA005		Yes	Kaduna South	Badiko	MADAWAKI ROAD	41	Male	Tertiary	Government worker	30,000 and above		Case	Fever Headache Body Weakness Loss of Taste Breathlessness	1	0	0	0	1	1	1	0	1	0	0	0		5-6 days	Primary (PHC)	CHEW		others	ULCER	Yes	Yes	3-4days	No	No		0. I do not feel sad.	0. I am not particularly discouraged about the future.	0. I do not feel like a failure.	0. I get as much satisfaction out of things as I used to.	0 I don't feel particularly guilty	0. I don't feel I am being punished.
2022-04-08 12:54:01	2022-04-08 13:05:28	2022-04-08	collect:mUMtCmOLqSZ7KbI7		MKA005		Yes	Kaduna South	Badiko	BELLO ROAD	50	Female	Secondary	Unemployed	<15,000		Case	Fever Headache Others	1	0	0	0	0	0	0	0	1	0	1	0	HEART BORN	1-2 days	Primary (PHC)	CHEW		Malaria		Yes	Yes	3-4days	No	No		0. I do not feel sad.	0. I am not particularly discouraged about the future.	0. I do not feel like a failure.	0. I get as much satisfaction out of things as I used to.	0 I don't feel particularly guilty	0. I don't feel I am being punished.
2022-04-08 13:13:59	2022-04-08 13:16:13	2022-04-08	collect:mUMtCmOLqSZ7KbI7		MKA005		Yes	Kaduna South	Badiko	MADAWAKI ROAD	50	Female	Koranic	Housewife	<15,000		Case	Insomnia Fever	1	0	0	0	0	0	0	0	0	1	0	0		3-4days	Primary (PHC)	CHEW		Hypertension		Yes	Yes	1-2 days	No	No		0. I do not feel sad.	0. I am not particularly discouraged about the future.	0. I do not feel like a failure.	0. I get as much satisfaction out of things as I used to.	0 I don't feel particularly guilty	0. I don't feel I am being punished.
2022-04-08 10:16:23	2022-04-08 10:19:40	2022-04-08	351696090133844		MKA003		Yes	Kaduna South	Sabon Gari North	Musawa Road	32	Female	Tertiary	Housewife	<15,000		Case	Fever Cough Sneezing	1	1	0	1	0	0	0	0	0	0	0	0		3-4days	Primary (PHC)	CHO		Malaria		Yes	Yes	3-4days	Yes	Yes		2. I am sad all the time and I can't snap out of it.	0. I am not particularly discouraged about the future.	0. I do not feel like a failure.	0. I get as much satisfaction out of things as I used to.	0 I don't feel particularly guilty	0. I don't feel I am being punished.
2022-04-08 10:19:45	2022-04-08 10:29:03	2022-04-08	351696090133844		MKA003		Yes	Kaduna South	Sabon Gari North	Kagoro Road	17	Male	Secondary	Unemployed	<15,000		Case	Fever Cough Headache	1	1	0	0	0	0	0	0	1	0	0	0		1-2 days	Primary (PHC)	CHO		others	Unknown	Yes	Yes	3-4days	Yes	No		0. I do not feel sad.	0. I am not particularly discouraged about the future.	0. I do not feel like a failure.	0. I get as much satisfaction out of things as I used to.	0 I don't feel particularly guilty	0. I don't feel I am being punished.
2022-04-08 10:42:30	2022-04-08 10:49:45	2022-04-08	351696090133844		MKA003		Yes	Kaduna South	Sabon Gari North	Hali Road	42	Female	Tertiary	Government worker	25,000 to 29,000		Case	Fever Cough Sore throat Body Weakness	1	1	0	0	0	0	1	0	0	0	0	1		5-6 days	Primary (PHC)	RN		others	Unknown	Yes	Yes	7-10 days	Yes	Yes		1. I feel sad	0. I am not particularly discouraged about the future.	0. I do not feel like a failure.	0. I get as much satisfaction out of things as I used to.	0 I don't feel particularly guilty	0. I don't feel I am being punished.
2022-04-08 16:52:23	2022-04-08 16:56:33	2022-04-08	351696090133844		MKA003		Yes	Kaduna South	Sabon Gari North	Rahama Road	55	Female	Secondary	Unemployed	<15,000		Case	Fever Cough Sore throat Headache Body Weakness	1	1	0	0	0	0	1	0	1	0	0	1		3-4days	Primary (PHC)	RN		Malaria		Yes	Yes	3-4days	Yes	Yes		2. I am sad all the time and I can't snap out of it.	0. I am not particularly discouraged about the future.	0. I do not feel like a failure.	0. I get as much satisfaction out of things as I used to.	0 I don't feel particularly guilty	0. I don't feel I am being punished.
2022-04-12 15:25:10	2022-04-12 15:28:06	2022-04-12	collect:mUMtCmOLqSZ7KbI7		MKA004		Yes	Kaduna South	Sabon Gari West	MARIRI ROAD	57	Female	Koranic	Housewife	<15,000		Case	Body Weakness Fever Headache	1	0	0	0	0	0	1	0	1	0	0	0		3-4days	Primary (PHC)	CHEW		Malaria		Yes	Yes	1-2 days	No	No		0. I do not feel sad.	0. I am not particularly discouraged about the future.	0. I do not feel like a failure.	0. I get as much satisfaction out of things as I used to.	0 I don't feel particularly guilty	0. I don't feel I am being punished.
2022-04-12 15:29:59	2022-04-12 15:40:46	2022-04-12	collect:mUMtCmOLqSZ7KbI7		MKA004		Yes	Kaduna South	Sabon Gari West	PRINCE ROAD	65	Female	Koranic	Housewife	<15,000		Case	Fever Body Weakness Others	1	0	0	0	0	0	1	0	0	0	1	0	DIZZINESS	1-2 days	Primary (PHC)	CHEW		Malaria		Yes	Yes	3-4days	No	No		0. I do not feel sad.	0. I am not particularly discouraged about the future.	0. I do not feel like a failure.	0. I get as much satisfaction out of things as I used to.	0 I don't feel particularly guilty	0. I don't feel I am being punished.
2022-04-13 11:09:57	2022-04-13 11:14:10	2022-04-13	collect:mUMtCmOLqSZ7KbI7		MKA004		Yes	Kaduna South	Tudun Wada South	YAN TUKWANE	40	Male	Secondary	Big time trader	<15,000		Case	Fever Cough Headache	1	1	0	0	0	0	0	0	1	0	0	0		5-6 days	Private Hospital	RN		Malaria		Yes	Yes	1-2 days	No	No		0. I do not feel sad.	0. I am not particularly discouraged about the future.	0. I do not feel like a failure.	0. I get as much satisfaction out of things as I used to.	0 I don't feel particularly guilty	0. I don't feel I am being punished.
2022-04-13 11:16:57	2022-04-13 12:17:31	2022-04-13	collect:mUMtCmOLqSZ7KbI7		MKA004		Yes	Kaduna South	Tudun Wada South	LAYIN TRANSFORMER	35	Female	Secondary	Unemployed	<15,000		Case	Fever Loss of Taste Headache Cough	1	1	0	0	0	1	0	0	1	0	0	0		5-6 days	Private Hospital	RN		Malaria		Yes	Yes	3-4days	No	No		0. I do not feel sad.	0. I am not particularly discouraged about the future.	0. I do not feel like a failure.	0. I get as much satisfaction out of things as I used to.	0 I don't feel particularly guilty	0. I don't feel I am being punished.
2022-04-13 11:24:16	2022-04-13 12:18:17	2022-04-13	collect:mUMtCmOLqSZ7KbI7		MKA004		Yes	Kaduna South	Tudun Wada South	LAYIN GEMU	15	Male	Secondary	Unemployed	<15,000		Case	Fever Body Weakness Headache Cough	1	1	0	0	0	0	1	0	1	0	0	0		3-4days	Private Hospital	RN		others	CHICKEN POX	Yes	Yes	1-2 days	Yes	Yes		0. I do not feel sad.	0. I am not particularly discouraged about the future.	0. I do not feel like a failure.	0. I get as much satisfaction out of things as I used to.	0 I don't feel particularly guilty	0. I don't feel I am being punished.
2022-04-13 11:31:34	2022-04-13 11:37:24	2022-04-13	collect:mUMtCmOLqSZ7KbI7		MKA004		Yes	Kaduna South	Tudun Wada South	YANTUKWANE	15	Male	Secondary	Unemployed	<15,000		Case	Fever Cough Headache	1	1	0	0	0	0	0	0	1	0	0	0		5-6 days	Private Hospital	RN		others	CATTARRH	Yes	Yes	3-4days	Yes	Yes		0. I do not feel sad.	0. I am not particularly discouraged about the future.	0. I do not feel like a failure.	0. I get as much satisfaction out of things as I used to.	0 I don't feel particularly guilty	0. I don't feel I am being punished.
2022-04-13 11:40:27	2022-04-13 11:44:15	2022-04-13	collect:mUMtCmOLqSZ7KbI7		MKA004		Yes	Kaduna South	Tudun Wada South	LAYIN ASIBITI	13	Female	Secondary	Unemployed	<15,000		Case	Fever Cough Sneezing	1	1	0	1	0	0	0	0	0	0	0	0		3-4days	Private Hospital	RN		Malaria		Yes	Yes	1-2 days	No	No		0. I do not feel sad.	0. I am not particularly discouraged about the future.	0. I do not feel like a failure.	0. I get as much satisfaction out of things as I used to.	0 I don't feel particularly guilty	0. I don't feel I am being punished.
2022-04-13 11:46:36	2022-04-13 11:49:10	2022-04-13	collect:mUMtCmOLqSZ7KbI7		MKA004		Yes	Kaduna South	Tudun Wada South	LAYIN ASIBITI	17	Male	Secondary	Unemployed	<15,000		Case	Fever Cough Sneezing Headache	1	1	0	1	0	0	0	0	1	0	0	0		3-4days	Private Hospital	RN		Malaria		Yes	Yes	1-2 days	Yes	Yes		0. I do not feel sad.	0. I am not particularly discouraged about the future.	0. I do not feel like a failure.	0. I get as much satisfaction out of things as I used to.	0 I don't feel particularly guilty	0. I don't feel I am being punished.
2022-04-13 11:51:05	2022-04-13 12:20:32	2022-04-13	collect:mUMtCmOLqSZ7KbI7		MKA004		Yes	Kaduna South	Tudun Wada South	LAYIN MUSABAKA	50	Female	Koranic	Government worker	30,000 and above		Case	Fever Sneezing Sore throat Breathlessness Loss of Taste Cough	1	1	0	1	1	1	0	0	0	0	0	1		5-6 days	Primary (PHC)	CHO		Typhoid Fever		Yes	Yes	3-4days	No	No		0. I do not feel sad.	0. I am not particularly discouraged about the future.	0. I do not feel like a failure.	0. I get as much satisfaction out of things as I used to.	0 I don't feel particularly guilty	0. I don't feel I am being punished.
2022-04-13 11:55:41	2022-04-13 11:57:53	2022-04-13	collect:mUMtCmOLqSZ7KbI7		MKA004		Yes	Kaduna South	Tudun Wada South	MADOBI ROAD	22	Female	Secondary	Unemployed	<15,000		Case	Cough Sore throat Sneezing Loss of Taste	0	1	0	1	0	1	0	0	0	0	0	1		>14 days	Private Hospital	RN		Malaria		Yes	Yes	1-2 days	No	No		0. I do not feel sad.	0. I am not particularly discouraged about the future.	0. I do not feel like a failure.	0. I get as much satisfaction out of things as I used to.	0 I don't feel particularly guilty	0. I don't feel I am being punished.
2022-04-13 12:05:19	2022-04-13 12:07:31	2022-04-13	collect:mUMtCmOLqSZ7KbI7		MKA004		Yes	Kaduna South	Tudun Wada South	YANTUKWANE	14	Female	Primary	Unemployed	<15,000		Case	Fever Headache Cough Sore throat	1	1	0	0	0	0	0	0	1	0	0	1		3-4days	Private Hospital	RN		Malaria		Yes	Yes	1-2 days	No	No		0. I do not feel sad.	0. I am not particularly discouraged about the future.	0. I do not feel like a failure.	0. I get as much satisfaction out of things as I used to.	0 I don't feel particularly guilty	0. I don't feel I am being punished.
2022-04-13 11:01:13	2022-04-13 11:10:06	2022-04-13	collect:ndRvHwgt2WapYLOo		MKA 004		Yes	Kaduna South	Sabon Gari West	Naibi street	45	Male	Tertiary	Petty trader	15,000 to 19,000		Case	Cough Fever	1	1	0	0	0	0	0	0	0	0	0	0		5-6 days	Primary (PHC)	CHO		Malaria		Yes	Yes	1-2 days	No	No		1. I feel sad	0. I am not particularly discouraged about the future.	0. I do not feel like a failure.	0. I get as much satisfaction out of things as I used to.	0 I don't feel particularly guilty	0. I don't feel I am being punished.
2022-04-13 11:11:57	2022-04-13 11:31:14	2022-04-13	collect:ndRvHwgt2WapYLOo		MKA 004		Yes	Kaduna South	Sabon Gari West	Naibi street	45	Female	Secondary	Petty trader	15,000 to 19,000		Case	Fever Cough Headache	1	1	0	0	0	0	0	0	1	0	0	0		7-10 days	Primary (PHC)	CHO		Malaria		Yes	Yes	3-4days	No	No		0. I do not feel sad.	0. I am not particularly discouraged about the future.	0. I do not feel like a failure.	0. I get as much satisfaction out of things as I used to.	0 I don't feel particularly guilty	0. I don't feel I am being punished.
2022-04-13 11:18:33	2022-04-13 11:20:58	2022-04-13	collect:ndRvHwgt2WapYLOo		MKA 004		Yes	Kaduna South	Sabon Gari West	Naibi street	29	Female	Tertiary	Government worker	30,000 and above		Case	Cough Headache Body Weakness	0	1	0	0	0	0	1	0	1	0	0	0		10-14 days	Primary (PHC)	CHEW		Typhoid Fever		Yes	Yes	3-4days	No	No		0. I do not feel sad.	0. I am not particularly discouraged about the future.	0. I do not feel like a failure.	0. I get as much satisfaction out of things as I used to.	0 I don't feel particularly guilty	0. I don't feel I am being punished.
2022-04-13 11:23:03	2022-04-13 11:25:15	2022-04-13	collect:ndRvHwgt2WapYLOo		MKA 004		Yes	Kaduna South	Sabon Gari West	Yan biyu	31	Female	Tertiary	Private sector worker	25,000 to 29,000		Case	Cough Sneezing Headache	0	1	0	1	0	0	0	0	1	0	0	0		7-10 days	Primary (PHC)	CHEW		Malaria		Yes	Yes	3-4days	No	No		0. I do not feel sad.	0. I am not particularly discouraged about the future.	0. I do not feel like a failure.	0. I get as much satisfaction out of things as I used to.	0 I don't feel particularly guilty	0. I don't feel I am being punished.
2022-04-13 11:31:44	2022-04-13 11:33:50	2022-04-13	collect:ndRvHwgt2WapYLOo		MKA 004		Yes	Kaduna South	Sabon Gari West	Saminaka street	38	Male	Tertiary	Private sector worker	30,000 and above		Case	Cough Fever Body Weakness Headache	1	1	0	0	0	0	1	0	1	0	0	0		5-6 days	Primary (PHC)	CHO		Malaria		Yes	Yes	1-2 days	No	No		0. I do not feel sad.	0. I am not particularly discouraged about the future.	0. I do not feel like a failure.	0. I get as much satisfaction out of things as I used to.	0 I don't feel particularly guilty	0. I don't feel I am being punished.
2022-04-13 11:37:51	2022-04-13 11:39:31	2022-04-13	collect:ndRvHwgt2WapYLOo		MKA 004		Yes	Kaduna South	Sabon Gari West	Saminaka street	34	Male	Secondary	Petty trader	15,000 to 19,000		Case	Cough Fever	1	1	0	0	0	0	0	0	0	0	0	0		5-6 days	Primary (PHC)	CHEW		Malaria		Yes	Yes	1-2 days	No	No		0. I do not feel sad.	0. I am not particularly discouraged about the future.	0. I do not feel like a failure.	0. I get as much satisfaction out of things as I used to.	0 I don't feel particularly guilty	0. I don't feel I am being punished.
2022-04-13 11:41:38	2022-04-13 11:43:54	2022-04-13	collect:ndRvHwgt2WapYLOo		MKA 004		Yes	Kaduna South	Sabon Gari West	Market road	35	Female	Secondary	Petty trader	15,000 to 19,000		Case	Cough Body Weakness Headache	0	1	0	0	0	0	1	0	1	0	0	0		10-14 days	Primary (PHC)	CHO		Malaria		Yes	Yes	3-4days	No	No		0. I do not feel sad.	0. I am not particularly discouraged about the future.	0. I do not feel like a failure.	0. I get as much satisfaction out of things as I used to.	0 I don't feel particularly guilty	0. I don't feel I am being punished.
2022-04-13 11:46:12	2022-04-13 11:48:21	2022-04-13	collect:ndRvHwgt2WapYLOo		MKA 004		Yes	Kaduna South	Sabon Gari West	Market road	25	Female	Tertiary	Private sector worker	25,000 to 29,000		Case	Cough Loss of Taste Fever Headache	1	1	0	0	0	1	0	0	1	0	0	0		5-6 days	Primary (PHC)	RN		Malaria		Yes	Yes	1-2 days	No	No		0. I do not feel sad.	0. I am not particularly discouraged about the future.	0. I do not feel like a failure.	0. I get as much satisfaction out of things as I used to.	0 I don't feel particularly guilty	0. I don't feel I am being punished.
2022-04-13 11:57:37	2022-04-13 11:59:35	2022-04-13	collect:ndRvHwgt2WapYLOo		MKA 004		Yes	Kaduna South	Tudun Wada South	Zango road	25	Female	Secondary	Petty trader	15,000 to 19,000		Case	Cough Fever Body Weakness Headache	1	1	0	0	0	0	1	0	1	0	0	0		7-10 days	Secondary (General Hospital)	Medical Doctor		Typhoid Fever		Yes	Yes	3-4days	No	No		0. I do not feel sad.	0. I am not particularly discouraged about the future.	0. I do not feel like a failure.	0. I get as much satisfaction out of things as I used to.	0 I don't feel particularly guilty	0. I don't feel I am being punished.
2022-04-13 11:52:51	2022-04-13 12:02:27	2022-04-13	collect:ONFzXVwXUahXfVhM		MKA002		Yes	Kaduna South	Tudun Nupawa	Bima Road	32	Female	Secondary	Petty trader	<15,000		Case	Fever Cough Sneezing	1	1	0	1	0	0	0	0	0	0	0	0		3-4days	Primary (PHC)	CHEW		URTI		Yes	Yes	3-4days	Yes	No		0. I do not feel sad.	0. I am not particularly discouraged about the future.	0. I do not feel like a failure.	0. I get as much satisfaction out of things as I used to.	0 I don't feel particularly guilty	0. I don't feel I am being punished.
2022-04-13 13:50:44	2022-04-13 13:52:52	2022-04-13	collect:ONFzXVwXUahXfVhM		MKA002		Yes	Kaduna South	Tudun Nupawa	Bima Road	33	Female	Tertiary	Government worker	30,000 and above		Case	Headache Cough Body Weakness	0	1	0	0	0	0	1	0	1	0	0	0		3-4days	Primary (PHC)	CHEW		Typhoid Fever		Yes	Yes	1-2 days	No	No		1. I feel sad	0. I am not particularly discouraged about the future.	0. I do not feel like a failure.	0. I get as much satisfaction out of things as I used to.	0 I don't feel particularly guilty	0. I don't feel I am being punished.
2022-04-13 13:54:23	2022-04-13 13:56:38	2022-04-13	collect:ONFzXVwXUahXfVhM		MKA002		Yes	Kaduna South	Tudun Nupawa	Bima Road	51	Female	Tertiary	Government worker	30,000 and above		Case	Cough Sore throat Headache Body Weakness	0	1	0	0	0	0	1	0	1	0	0	1		1-2 days	Primary (PHC)	CHEW		Malaria		Yes	Yes	3-4days	No	No		0. I do not feel sad.	0. I am not particularly discouraged about the future.	0. I do not feel like a failure.	1. I don't enjoy things the way I used to.	0 I don't feel particularly guilty	0. I don't feel I am being punished.
2022-04-13 13:58:20	2022-04-13 14:00:21	2022-04-13	collect:ONFzXVwXUahXfVhM		MKA002		Yes	Kaduna South	Tudun Nupawa	Bima Road	22	Female	Secondary	Petty trader	<15,000		Case	Fever Cough Sore throat	1	1	0	0	0	0	0	0	0	0	0	1		1-2 days	Primary (PHC)	CHEW		Pregnancy		Yes	Yes	3-4days	No	No		0. I do not feel sad.	0. I am not particularly discouraged about the future.	0. I do not feel like a failure.	1. I don't enjoy things the way I used to.	0 I don't feel particularly guilty	0. I don't feel I am being punished.
2022-04-13 14:09:29	2022-04-13 14:11:11	2022-04-13	collect:ONFzXVwXUahXfVhM		MKA002		Yes	Kaduna South	Tudun Nupawa	Bima Road	43	Female	Tertiary	Government worker	30,000 and above		Case	Cough Sore throat Headache	0	1	0	0	0	0	0	0	1	0	0	1		3-4days	Secondary (General Hospital)	Medical Doctor		Malaria		Yes	Yes	1-2 days	No	No		0. I do not feel sad.	0. I am not particularly discouraged about the future.	0. I do not feel like a failure.	0. I get as much satisfaction out of things as I used to.	0 I don't feel particularly guilty	0. I don't feel I am being punished.
2022-04-13 15:55:41	2022-04-13 15:59:41	2022-04-13	collect:ONFzXVwXUahXfVhM		MKA002		Yes	Kaduna South	Tudun Nupawa	Bima Road	41	Female	Primary	Housewife	<15,000		Case	Cough Fever Sneezing Body Weakness	1	1	0	1	0	0	1	0	0	0	0	0		3-4days	Secondary (General Hospital)	Medical Doctor		Typhoid Fever		Yes	Yes	1-2 days	No	No		0. I do not feel sad.	0. I am not particularly discouraged about the future.	0. I do not feel like a failure.	0. I get as much satisfaction out of things as I used to.	0 I don't feel particularly guilty	0. I don't feel I am being punished.
2022-04-13 16:01:04	2022-04-13 16:03:14	2022-04-13	collect:ONFzXVwXUahXfVhM		MKA002		Yes	Kaduna South	Tudun Nupawa	Bima Road	39	Female	Tertiary	Private sector worker	20,000 to 24,000		Case	Headache Sore throat Cough	0	1	0	0	0	0	0	0	1	0	0	1		3-4days	Primary (PHC)	CHEW		RTI		Yes	Yes	3-4days	No	Yes		0. I do not feel sad.	0. I am not particularly discouraged about the future.	0. I do not feel like a failure.	0. I get as much satisfaction out of things as I used to.	0 I don't feel particularly guilty	0. I don't feel I am being punished.
2022-04-13 16:05:49	2022-04-13 16:07:50	2022-04-13	collect:ONFzXVwXUahXfVhM		MKA002		Yes	Kaduna South	Tudun Nupawa	Ibrahim Taiwo Road	26	Female	Secondary	Housewife	<15,000		Case	Fever Headache Cough	1	1	0	0	0	0	0	0	1	0	0	0		1-2 days	Primary (PHC)	CHEW		URTI		Yes	Yes	1-2 days	Yes	No		0. I do not feel sad.	0. I am not particularly discouraged about the future.	0. I do not feel like a failure.	0. I get as much satisfaction out of things as I used to.	0 I don't feel particularly guilty	0. I don't feel I am being punished.
2022-04-14 11:52:34	2022-04-14 11:54:56	2022-04-14	collect:ONFzXVwXUahXfVhM		MKA002		Yes	Kaduna South	Tudun Nupawa	Minna Road	56	Female	Koranic	Housewife	<15,000		Case	Cough Headache Body Weakness	0	1	0	0	0	0	1	0	1	0	0	0		3-4days	Secondary (General Hospital)	Medical Doctor		Hypertension		Yes	Yes	1-2 days	No	No		0. I do not feel sad.	0. I am not particularly discouraged about the future.	1. I feel I have failed more than the average person.	0. I get as much satisfaction out of things as I used to.	0 I don't feel particularly guilty	0. I don't feel I am being punished.
2022-04-14 12:00:47	2022-04-14 12:22:10	2022-04-14	collect:ONFzXVwXUahXfVhM		MKA002		Yes	Kaduna South	Tudun Nupawa	Minna Road	63	Female	Koranic	Housewife	15,000 to 19,000		Case	Fever Cough Body Weakness	1	1	0	0	0	0	1	0	0	0	0	0		3-4days	Tertairy (Teaching Hospital)	Consultant Physician		Diabetes		Yes	Yes	1-2 days	No	Yes		0. I do not feel sad.	0. I am not particularly discouraged about the future.	0. I do not feel like a failure.	0. I get as much satisfaction out of things as I used to.	0 I don't feel particularly guilty	0. I don't feel I am being punished.
2022-04-14 12:23:47	2022-04-14 12:28:18	2022-04-14	collect:ONFzXVwXUahXfVhM		MKA002		Yes	Kaduna South	Tudun Nupawa	Minna Road	25	Female	Tertiary	Unemployed	<15,000		Case	Fever Sore throat Insomnia Body Weakness	1	0	0	0	0	0	1	0	0	1	0	1		5-6 days	Secondary (General Hospital)	Medical Doctor		Pregnancy		Yes	Yes	1-2 days	No	No		1. I feel sad	0. I am not particularly discouraged about the future.	0. I do not feel like a failure.	0. I get as much satisfaction out of things as I used to.	0 I don't feel particularly guilty	0. I don't feel I am being punished.
2022-04-15 08:55:43	2022-04-15 08:57:48	2022-04-15	collect:mUMtCmOLqSZ7KbI7		MKA004		Yes	Kaduna South	Badiko	DIKKO ROAD	41	Female	Koranic	Housewife	<15,000		Case	Fever Cough Headache	1	1	0	0	0	0	0	0	1	0	0	0		1-2 days	Private Hospital	RN		Malaria		Yes	Yes	3-4days	No	No		0. I do not feel sad.	0. I am not particularly discouraged about the future.	0. I do not feel like a failure.	0. I get as much satisfaction out of things as I used to.	0 I don't feel particularly guilty	0. I don't feel I am being punished.
2022-04-15 08:59:40	2022-04-15 09:02:57	2022-04-15	collect:mUMtCmOLqSZ7KbI7		MKA004		Yes	Kaduna South	Badiko	AFAMU ROAD	22	Male	Tertiary	Unemployed	<15,000		Case	Cough Loss of Taste Headache	0	1	0	0	0	1	0	0	1	0	0	0		3-4days	Private Hospital	RN		Typhoid Fever		Yes	Yes	1-2 days	No	No		0. I do not feel sad.	0. I am not particularly discouraged about the future.	0. I do not feel like a failure.	0. I get as much satisfaction out of things as I used to.	0 I don't feel particularly guilty	0. I don't feel I am being punished.
2022-04-15 09:05:39	2022-04-15 09:08:39	2022-04-15	collect:mUMtCmOLqSZ7KbI7		MKA004		Yes	Kaduna South	Badiko	BADIKKO ROAD	33	Female	Tertiary	Housewife	<15,000		Case	Fever Cough Sore throat Headache Loss of Taste	1	1	0	0	0	1	0	0	1	0	0	1		3-4days	Primary (PHC)	CHEW		Typhoid Fever		Yes	Yes	1-2 days	No	No		0. I do not feel sad.	0. I am not particularly discouraged about the future.	0. I do not feel like a failure.	0. I get as much satisfaction out of things as I used to.	0 I don't feel particularly guilty	0. I don't feel I am being punished.
2022-04-15 09:10:30	2022-04-15 09:12:44	2022-04-15	collect:mUMtCmOLqSZ7KbI7		MKA004		Yes	Kaduna South	Badiko	MADAWAKI ROAD	25	Female	Secondary	Unemployed	<15,000		Case	Cough Sore throat	0	1	0	0	0	0	0	0	0	0	0	1		1-2 days	Primary (PHC)	CHEW		others	CATTARRH	Yes	Yes	3-4days	No	No		0. I do not feel sad.	0. I am not particularly discouraged about the future.	0. I do not feel like a failure.	0. I get as much satisfaction out of things as I used to.	0 I don't feel particularly guilty	0. I don't feel I am being punished.
2022-04-15 09:17:07	2022-04-15 09:19:00	2022-04-15	collect:mUMtCmOLqSZ7KbI7		MKA004		Yes	Kaduna South	Badiko	MADAWAKI ROAD	40	Male	Tertiary	Government worker	30,000 and above		Case	Fever Headache Breathlessness Loss of Taste Body Weakness	1	0	0	0	1	1	1	0	1	0	0	0		1-2 days	Primary (PHC)	CHEW		others	ULCER	Yes	Yes	3-4days	No	No		0. I do not feel sad.	0. I am not particularly discouraged about the future.	0. I do not feel like a failure.	0. I get as much satisfaction out of things as I used to.	0 I don't feel particularly guilty	0. I don't feel I am being punished.
2022-04-15 09:23:07	2022-04-15 09:49:58	2022-04-15	collect:mUMtCmOLqSZ7KbI7		MKA004		Yes	Kaduna South	Badiko	MADAWAKI ROAD	22	Female	Koranic	Housewife	<15,000		Case	Fever Cough Malaise Headache	1	1	0	0	0	0	0	1	1	0	0	0		1-2 days	Primary (PHC)	CHEW		Malaria		Yes	Yes	3-4days	No	No		0. I do not feel sad.	0. I am not particularly discouraged about the future.	0. I do not feel like a failure.	0. I get as much satisfaction out of things as I used to.	0 I don't feel particularly guilty	0. I don't feel I am being punished.
2022-04-15 09:27:21	2022-04-15 09:29:45	2022-04-15	collect:mUMtCmOLqSZ7KbI7		MKA004		Yes	Kaduna South	Badiko	DOWN GARAGE	32	Female	Secondary	Unemployed	<15,000		Case	Fever Cough Headache	1	1	0	0	0	0	0	0	1	0	0	0		3-4days	Primary (PHC)	CHEW		Malaria		Yes	Yes	3-4days	No	No		0. I do not feel sad.	0. I am not particularly discouraged about the future.	0. I do not feel like a failure.	0. I get as much satisfaction out of things as I used to.	0 I don't feel particularly guilty	0. I don't feel I am being punished.
2022-04-15 09:31:46	2022-04-15 09:34:11	2022-04-15	collect:mUMtCmOLqSZ7KbI7		MKA004		Yes	Kaduna South	Badiko	MODEL ROAD	35	Female	Secondary	Housewife	<15,000		Case	Cough Fever Sneezing	1	1	0	1	0	0	0	0	0	0	0	0		3-4days	Primary (PHC)	CHEW		others	CATTARRH	Yes	Yes	3-4days	No	No		0. I do not feel sad.	0. I am not particularly discouraged about the future.	0. I do not feel like a failure.	0. I get as much satisfaction out of things as I used to.	0 I don't feel particularly guilty	0. I don't feel I am being punished.
2022-04-15 09:35:54	2022-04-15 09:40:01	2022-04-15	collect:mUMtCmOLqSZ7KbI7		MKA004		Yes	Kaduna South	Badiko	MALUMFASHI ROAD	36	Female	Koranic	Housewife	<15,000		Case	Headache Cough Fever	1	1	0	0	0	0	0	0	1	0	0	0		3-4days	Primary (PHC)	CHEW		Malaria		Yes	Yes	3-4days	No	No		0. I do not feel sad.	0. I am not particularly discouraged about the future.	0. I do not feel like a failure.	0. I get as much satisfaction out of things as I used to.	0 I don't feel particularly guilty	0. I don't feel I am being punished.
2022-04-15 09:42:59	2022-04-15 09:45:35	2022-04-15	collect:mUMtCmOLqSZ7KbI7		MKA004		Yes	Kaduna South	Badiko	MAI UNGWA ROAD	26	Male	Secondary	Petty trader	<15,000		Case	Fever Cough Loss of Taste Body Weakness Headache	1	1	0	0	0	1	1	0	1	0	0	0		1-2 days	Primary (PHC)	CHEW		Typhoid Fever		Yes	Yes	1-2 days	No	No		0. I do not feel sad.	0. I am not particularly discouraged about the future.	0. I do not feel like a failure.	0. I get as much satisfaction out of things as I used to.	0 I don't feel particularly guilty	0. I don't feel I am being punished.
2022-03-28 12:39:00	2022-03-28 12:43:12	2022-03-28	865003048959439		Kjm003		Yes	Chikun	Sabon Gari	Gwagwada street	22	Male	Tertiary	Big time trader	25,000 to 29,000		Control																											0. I do not feel sad.	0. I am not particularly discouraged about the future.	0. I do not feel like a failure.	0. I get as much satisfaction out of things as I used to.	0 I don't feel particularly guilty	0. I don't feel I am being punished.
2022-03-28 13:05:36	2022-03-28 13:06:47	2022-03-28	865003048959439		Kjm003		Yes	Chikun	Sabon Gari	Buruku road	17	Female	Secondary	Petty trader	<15,000		Control																											0. I do not feel sad.	0. I am not particularly discouraged about the future.	0. I do not feel like a failure.	0. I get as much satisfaction out of things as I used to.	0 I don't feel particularly guilty	0. I don't feel I am being punished.
2022-03-29 11:06:09	2022-03-29 11:08:05	2022-03-29	865003048959439		Kjm003		Yes	Chikun	Sabon Gari	Iri street	28	Male	Secondary	Petty trader	15,000 to 19,000		Control																											0. I do not feel sad.	0. I am not particularly discouraged about the future.	0. I do not feel like a failure.	0. I get as much satisfaction out of things as I used to.	0 I don't feel particularly guilty	0. I don't feel I am being punished.
2022-03-29 14:03:47	2022-03-29 14:06:34	2022-03-29	865003048959439		Kjm003		Yes	Chikun	Sabon Gari	Mano close	30	Female	Secondary	Housewife	<15,000		Control																											0. I do not feel sad.	0. I am not particularly discouraged about the future.	0. I do not feel like a failure.	0. I get as much satisfaction out of things as I used to.	0 I don't feel particularly guilty	0. I don't feel I am being punished.
2022-03-28 13:02:06	2022-03-28 13:04:44	2022-03-28	collect:iB3IBzkQnv5mqDb6		Kjm001		Yes	Chikun	Rido	Tudun wada behind LEA kudansa	37	Female	Secondary	Petty trader	<15,000		Control																											0. I do not feel sad.	0. I am not particularly discouraged about the future.	0. I do not feel like a failure.	0. I get as much satisfaction out of things as I used to.	0 I don't feel particularly guilty	0. I don't feel I am being punished.
2022-03-29 13:19:19	2022-03-29 13:24:23	2022-03-29	collect:iB3IBzkQnv5mqDb6		KJM001		Yes	Chikun	Rido	Galadima street	32	Female	Secondary	Housewife	<15,000		Control																											0. I do not feel sad.	0. I am not particularly discouraged about the future.	0. I do not feel like a failure.	0. I get as much satisfaction out of things as I used to.	0 I don't feel particularly guilty	0. I don't feel I am being punished.
2022-03-29 13:47:26	2022-03-29 13:49:03	2022-03-29	collect:iB3IBzkQnv5mqDb6		KJM001		Yes	Chikun	Rido	Maruba	32	Female	Secondary	Petty trader	<15,000		Control																											0. I do not feel sad.	0. I am not particularly discouraged about the future.	0. I do not feel like a failure.	0. I get as much satisfaction out of things as I used to.	0 I don't feel particularly guilty	0. I don't feel I am being punished.
2022-03-29 14:10:24	2022-03-29 14:12:16	2022-03-29	collect:iB3IBzkQnv5mqDb6		KJM001		Yes	Chikun	Rido	School road	24	Female	Secondary	Petty trader	<15,000		Control																											0. I do not feel sad.	0. I am not particularly discouraged about the future.	0. I do not feel like a failure.	0. I get as much satisfaction out of things as I used to.	0 I don't feel particularly guilty	0. I don't feel I am being punished.
2022-03-29 14:32:56	2022-03-29 14:42:44	2022-03-29	collect:iB3IBzkQnv5mqDb6		KJM001		Yes	Chikun	Rido	Ungwa kadara	56	Male	Secondary	Petty trader	15,000 to 19,000		Control																											0. I do not feel sad.	0. I am not particularly discouraged about the future.	0. I do not feel like a failure.	0. I get as much satisfaction out of things as I used to.	0 I don't feel particularly guilty	0. I don't feel I am being punished.
2022-03-30 13:08:01	2022-03-30 13:09:15	2022-03-30	collect:iB3IBzkQnv5mqDb6		KJM001		Yes	Chikun	Narayi	Ganuwa street	48	Female	Secondary	Petty trader	15,000 to 19,000		Control																											0. I do not feel sad.	0. I am not particularly discouraged about the future.	0. I do not feel like a failure.	0. I get as much satisfaction out of things as I used to.	0 I don't feel particularly guilty	0. I don't feel I am being punished.
2022-03-30 13:12:03	2022-03-30 13:13:21	2022-03-30	collect:iB3IBzkQnv5mqDb6		KJM001		Yes	Chikun	Narayi	Bayan duste	36	Female	Secondary	Petty trader	15,000 to 19,000		Control																											0. I do not feel sad.	0. I am not particularly discouraged about the future.	0. I do not feel like a failure.	0. I get as much satisfaction out of things as I used to.	0 I don't feel particularly guilty	0. I don't feel I am being punished.
2022-03-30 13:17:05	2022-03-30 13:18:26	2022-03-30	collect:iB3IBzkQnv5mqDb6		KJM001		Yes	Chikun	Narayi	Kujama street	26	Female	Secondary	Petty trader	<15,000		Control																											0. I do not feel sad.	0. I am not particularly discouraged about the future.	0. I do not feel like a failure.	0. I get as much satisfaction out of things as I used to.	0 I don't feel particularly guilty	0. I don't feel I am being punished.
2022-03-30 13:21:18	2022-03-30 13:22:42	2022-03-30	collect:iB3IBzkQnv5mqDb6		KJM001		Yes	Chikun	Narayi	Sarki road	31	Female	Secondary	Petty trader	15,000 to 19,000		Control																											0. I do not feel sad.	0. I am not particularly discouraged about the future.	0. I do not feel like a failure.	0. I get as much satisfaction out of things as I used to.	0 I don't feel particularly guilty	0. I don't feel I am being punished.
2022-03-30 13:26:28	2022-03-30 13:27:48	2022-03-30	collect:iB3IBzkQnv5mqDb6		KJM001		Yes	Chikun	Narayi	Makarfi road	25	Male	Secondary	Petty trader	15,000 to 19,000		Control																											0. I do not feel sad.	0. I am not particularly discouraged about the future.	0. I do not feel like a failure.	0. I get as much satisfaction out of things as I used to.	0 I don't feel particularly guilty	0. I don't feel I am being punished.
2022-03-31 14:44:31	2022-03-31 14:47:42	2022-03-31	collect:iB3IBzkQnv5mqDb6		KJM001		Yes	Chikun	Narayi	Narayi	32	Female	Secondary	Petty trader	15,000 to 19,000		Control																											0. I do not feel sad.	0. I am not particularly discouraged about the future.	0. I do not feel like a failure.	0. I get as much satisfaction out of things as I used to.	0 I don't feel particularly guilty	0. I don't feel I am being punished.
2022-03-31 14:50:55	2022-03-31 14:52:08	2022-03-31	collect:iB3IBzkQnv5mqDb6		KJM001		Yes	Chikun	Narayi	Danfodio Narayi	31	Female	Secondary	Petty trader	15,000 to 19,000		Control																											0. I do not feel sad.	0. I am not particularly discouraged about the future.	0. I do not feel like a failure.	0. I get as much satisfaction out of things as I used to.	0 I don't feel particularly guilty	0. I don't feel I am being punished.
2022-03-31 14:55:51	2022-03-31 14:57:09	2022-03-31	collect:iB3IBzkQnv5mqDb6		KJM001		Yes	Chikun	Narayi	Bagado street	28	Female	Secondary	Petty trader	15,000 to 19,000		Control																											0. I do not feel sad.	0. I am not particularly discouraged about the future.	0. I do not feel like a failure.	0. I get as much satisfaction out of things as I used to.	0 I don't feel particularly guilty	0. I don't feel I am being punished.
2022-03-31 13:12:05	2022-03-31 13:13:28	2022-03-31	865003048959439		Kjm003		Yes	Chikun	Sabon Gari	Galadima road	19	Female	Primary	Unemployed	<15,000		Control																											0. I do not feel sad.	0. I am not particularly discouraged about the future.	0. I do not feel like a failure.	0. I get as much satisfaction out of things as I used to.	0 I don't feel particularly guilty	0. I don't feel I am being punished.
2022-03-31 13:19:50	2022-03-31 13:26:43	2022-03-31	865003048959439		Kjm003		Yes	Chikun	Sabon Gari	Burum street	32	Male	Tertiary	Petty trader	<15,000		Control																											0. I do not feel sad.	0. I am not particularly discouraged about the future.	0. I do not feel like a failure.	0. I get as much satisfaction out of things as I used to.	0 I don't feel particularly guilty	0. I don't feel I am being punished.
2022-04-04 12:19:03	2022-04-04 12:58:25	2022-04-04	865003048959439		Kjm003		Yes	Chikun	Nassarawa	Nasarawa road	22	Female	Secondary	Housewife	<15,000		Control																											0. I do not feel sad.	0. I am not particularly discouraged about the future.	0. I do not feel like a failure.	0. I get as much satisfaction out of things as I used to.	0 I don't feel particularly guilty	0. I don't feel I am being punished.
2022-04-04 12:58:31	2022-04-04 13:00:23	2022-04-04	865003048959439		Kjm003		Yes	Chikun	Nassarawa	Avenue road	18	Male	Secondary	Unemployed	<15,000		Control																											0. I do not feel sad.	0. I am not particularly discouraged about the future.	0. I do not feel like a failure.	0. I get as much satisfaction out of things as I used to.	0 I don't feel particularly guilty	0. I don't feel I am being punished.
2022-04-04 13:00:27	2022-04-04 13:01:51	2022-04-04	865003048959439		Kjm003		Yes	Chikun	Nassarawa	Matazu road	36	Female	Koranic	Housewife	<15,000		Control																											0. I do not feel sad.	0. I am not particularly discouraged about the future.	0. I do not feel like a failure.	0. I get as much satisfaction out of things as I used to.	0 I don't feel particularly guilty	0. I don't feel I am being punished.
2022-04-04 13:05:07	2022-04-04 13:08:43	2022-04-04	865003048959439		Kjm003		Yes	Chikun	Nassarawa	Matari road	25	Female	Secondary	Housewife	<15,000		Control																											0. I do not feel sad.	0. I am not particularly discouraged about the future.	0. I do not feel like a failure.	0. I get as much satisfaction out of things as I used to.	0 I don't feel particularly guilty	0. I don't feel I am being punished.
2022-04-04 10:43:34	2022-04-04 10:51:02	2022-04-04	collect:iB3IBzkQnv5mqDb6		KJM001		Yes	Chikun	Narayi	Kujama street	35	Male	Tertiary	Petty trader	15,000 to 19,000		Control																											0. I do not feel sad.	0. I am not particularly discouraged about the future.	0. I do not feel like a failure.	0. I get as much satisfaction out of things as I used to.	0 I don't feel particularly guilty	0. I don't feel I am being punished.
2022-04-04 13:06:45	2022-04-04 13:08:32	2022-04-04	collect:iB3IBzkQnv5mqDb6		KJM001		Yes	Chikun	Narayi	Kujama street	29	Female	Secondary	Petty trader	15,000 to 19,000		Control																											0. I do not feel sad.	0. I am not particularly discouraged about the future.	0. I do not feel like a failure.	0. I get as much satisfaction out of things as I used to.	0 I don't feel particularly guilty	0. I don't feel I am being punished.
2022-04-05 12:12:14	2022-04-05 12:13:46	2022-04-05	collect:iB3IBzkQnv5mqDb6		KJM001		Yes	Chikun	Narayi	Kagoro crescent	32	Female	Secondary	Petty trader	15,000 to 19,000		Control																											0. I do not feel sad.	0. I am not particularly discouraged about the future.	0. I do not feel like a failure.	0. I get as much satisfaction out of things as I used to.	0 I don't feel particularly guilty	0. I don't feel I am being punished.
2022-03-28 13:04:19	2022-03-28 13:11:59	2022-03-28	collect:cNcoqQ5EWAUIaOmU		Kjm002		Yes	Chikun	Sabon Tasha	Gonigora street no 34	34	Male	Tertiary	Private sector worker	15,000 to 19,000		Control																											0. I do not feel sad.	0. I am not particularly discouraged about the future.	0. I do not feel like a failure.	0. I get as much satisfaction out of things as I used to.	0 I don't feel particularly guilty	0. I don't feel I am being punished.
2022-03-28 13:43:42	2022-03-28 13:46:31	2022-03-28	collect:cNcoqQ5EWAUIaOmU		Kjm002		Yes	Chikun	Sabon Tasha	Gonigora road	42	Male	Primary	Unemployed	<15,000		Control																											0. I do not feel sad.	0. I am not particularly discouraged about the future.	0. I do not feel like a failure.	0. I get as much satisfaction out of things as I used to.	0 I don't feel particularly guilty	0. I don't feel I am being punished.
2022-03-28 14:02:44	2022-03-28 14:10:48	2022-03-28	collect:cNcoqQ5EWAUIaOmU		Kjm002		Yes	Chikun	Sabon Tasha	Ungwan Malaya	38	Female	Secondary	Private sector worker	15,000 to 19,000		Control																											0. I do not feel sad.	0. I am not particularly discouraged about the future.	0. I do not feel like a failure.	0. I get as much satisfaction out of things as I used to.	0 I don't feel particularly guilty	0. I don't feel I am being punished.
2022-03-28 15:43:05	2022-03-28 15:45:47	2022-03-28	collect:cNcoqQ5EWAUIaOmU		Kjm002		Yes	Chikun	Sabon Tasha	Majalisa road	22	Female	Secondary	Unemployed	<15,000		Control																											0. I do not feel sad.	0. I am not particularly discouraged about the future.	0. I do not feel like a failure.	0. I get as much satisfaction out of things as I used to.	0 I don't feel particularly guilty	0. I don't feel I am being punished.
2022-03-29 12:38:52	2022-03-29 12:42:31	2022-03-29	collect:cNcoqQ5EWAUIaOmU		Kjn002		Yes	Chikun	Sabon Tasha	No 52 salama street	35	Male	Secondary	Government worker	15,000 to 19,000		Control																											0. I do not feel sad.	0. I am not particularly discouraged about the future.	0. I do not feel like a failure.	0. I get as much satisfaction out of things as I used to.	0 I don't feel particularly guilty	0. I don't feel I am being punished.
2022-03-29 13:27:37	2022-03-29 14:46:04	2022-03-29	collect:cNcoqQ5EWAUIaOmU		Kjm002		Yes	Chikun	Sabon Tasha	Romi roads mahuta	45	Male	Tertiary	Government worker	15,000 to 19,000		Control																											0. I do not feel sad.	0. I am not particularly discouraged about the future.	0. I do not feel like a failure.	0. I get as much satisfaction out of things as I used to.	0 I don't feel particularly guilty	0. I don't feel I am being punished.
2022-03-29 14:14:44	2022-03-29 14:18:44	2022-03-29	collect:cNcoqQ5EWAUIaOmU		Kjm002		Yes	Chikun	Sabon Tasha	Ana street un baro	38	Female	Secondary	Petty trader	<15,000		Control																											0. I do not feel sad.	0. I am not particularly discouraged about the future.	0. I do not feel like a failure.	0. I get as much satisfaction out of things as I used to.	0 I don't feel particularly guilty	0. I don't feel I am being punished.
2022-03-29 14:47:53	2022-03-29 14:49:46	2022-03-29	collect:cNcoqQ5EWAUIaOmU		Kjm002		Yes	Chikun	Sabon Tasha	Ana street	49	Male	Primary	Petty trader	<15,000		Control																											0. I do not feel sad.	0. I am not particularly discouraged about the future.	0. I do not feel like a failure.	0. I get as much satisfaction out of things as I used to.	0 I don't feel particularly guilty	0. I don't feel I am being punished.
2022-03-30 10:51:37	2022-03-30 10:54:48	2022-03-30	collect:cNcoqQ5EWAUIaOmU		Kjm002		Yes	Chikun	Sabon Tasha	Cemetery road	30	Male	Tertiary	Private sector worker	15,000 to 19,000		Control																											0. I do not feel sad.	0. I am not particularly discouraged about the future.	0. I do not feel like a failure.	0. I get as much satisfaction out of things as I used to.	0 I don't feel particularly guilty	0. I don't feel I am being punished.
2022-03-30 12:43:39	2022-03-30 12:48:26	2022-03-30	collect:cNcoqQ5EWAUIaOmU		Kjm002		Yes	Chikun	Sabon Tasha	Un barde	20	Male	Secondary	Unemployed	<15,000		Control																											0. I do not feel sad.	0. I am not particularly discouraged about the future.	0. I do not feel like a failure.	0. I get as much satisfaction out of things as I used to.	0 I don't feel particularly guilty	0. I don't feel I am being punished.
2022-03-31 10:09:41	2022-03-31 10:13:03	2022-03-31	collect:cNcoqQ5EWAUIaOmU		Kjm002		Yes	Chikun	Sabon Tasha	No 15 vayin street ungwan baro	40	Male	Tertiary	Petty trader	15,000 to 19,000		Control																											0. I do not feel sad.	0. I am not particularly discouraged about the future.	0. I do not feel like a failure.	0. I get as much satisfaction out of things as I used to.	0 I don't feel particularly guilty	0. I don't feel I am being punished.
2022-03-31 13:38:36	2022-03-31 13:42:06	2022-03-31	collect:cNcoqQ5EWAUIaOmU		Kjm002		Yes	Chikun	Sabon Tasha	Under bridge unsunday	20	Female	Tertiary	Unemployed	<15,000		Control																											0. I do not feel sad.	0. I am not particularly discouraged about the future.	0. I do not feel like a failure.	0. I get as much satisfaction out of things as I used to.	0 I don't feel particularly guilty	0. I don't feel I am being punished.
2022-04-04 11:02:16	2022-04-04 11:04:16	2022-04-04	collect:cNcoqQ5EWAUIaOmU		Kjm002		Yes	Chikun	Yelwa	Deeper life street	23	Female	Tertiary	Unemployed	<15,000		Control																											0. I do not feel sad.	0. I am not particularly discouraged about the future.	0. I do not feel like a failure.	0. I get as much satisfaction out of things as I used to.	0 I don't feel particularly guilty	0. I don't feel I am being punished.
2022-04-04 12:09:59	2022-04-04 12:12:24	2022-04-04	collect:cNcoqQ5EWAUIaOmU		Kjm002		Yes	Chikun	Yelwa	Gbagi villa no 7	48	Male	Tertiary	Private sector worker	20,000 to 24,000		Control																											0. I do not feel sad.	0. I am not particularly discouraged about the future.	0. I do not feel like a failure.	0. I get as much satisfaction out of things as I used to.	0 I don't feel particularly guilty	0. I don't feel I am being punished.
2022-04-04 12:41:57	2022-04-04 12:45:06	2022-04-04	collect:cNcoqQ5EWAUIaOmU		Kjm002		Yes	Chikun	Yelwa	Sank gbagi	20	Female	Tertiary	Unemployed	<15,000		Control																											0. I do not feel sad.	0. I am not particularly discouraged about the future.	0. I do not feel like a failure.	0. I get as much satisfaction out of things as I used to.	0 I don't feel particularly guilty	0. I don't feel I am being punished.
2022-04-04 13:28:31	2022-04-04 13:31:01	2022-04-04	collect:cNcoqQ5EWAUIaOmU		Kjm002		Yes	Chikun	Yelwa	Layin police station	23	Female	Tertiary	Unemployed	<15,000		Control																											0. I do not feel sad.	0. I am not particularly discouraged about the future.	0. I do not feel like a failure.	0. I get as much satisfaction out of things as I used to.	0 I don't feel particularly guilty	0. I don't feel I am being punished.
2022-04-05 14:37:12	2022-04-05 14:39:28	2022-04-05	collect:cNcoqQ5EWAUIaOmU		Kjm002		Yes	Chikun	Yelwa	Shamaki road	45	Male	Tertiary	Private sector worker	15,000 to 19,000		Control																											0. I do not feel sad.	0. I am not particularly discouraged about the future.	0. I do not feel like a failure.	0. I get as much satisfaction out of things as I used to.	0 I don't feel particularly guilty	0. I don't feel I am being punished.
2022-04-05 15:21:13	2022-04-05 15:26:06	2022-04-05	collect:cNcoqQ5EWAUIaOmU		Kjm002		Yes	Chikun	Yelwa	Baka road	30	Male	Tertiary	Petty trader	<15,000		Control																											0. I do not feel sad.	0. I am not particularly discouraged about the future.	0. I do not feel like a failure.	0. I get as much satisfaction out of things as I used to.	0 I don't feel particularly guilty	0. I don't feel I am being punished.
2022-04-06 09:38:55	2022-04-06 09:41:32	2022-04-06	collect:cNcoqQ5EWAUIaOmU		Kjm002		Yes	Chikun	Yelwa	Poly QS	20	Female	Secondary	Unemployed	<15,000		Control																											0. I do not feel sad.	0. I am not particularly discouraged about the future.	0. I do not feel like a failure.	0. I get as much satisfaction out of things as I used to.	0 I don't feel particularly guilty	0. I don't feel I am being punished.
2022-04-06 12:02:14	2022-04-06 12:03:34	2022-04-06	865003048959439		Kjm003		Yes	Chikun	Sabon Gari	Matawalle road	18	Female	Secondary	Unemployed	<15,000		Control																											0. I do not feel sad.	0. I am not particularly discouraged about the future.	0. I do not feel like a failure.	0. I get as much satisfaction out of things as I used to.	0 I don't feel particularly guilty	0. I don't feel I am being punished.
2022-04-06 12:07:33	2022-04-06 12:09:03	2022-04-06	865003048959439		Kjm003		Yes	Chikun	Sabon Gari	Sarki road	36	Female	Koranic	Housewife	<15,000		Control																											0. I do not feel sad.	0. I am not particularly discouraged about the future.	0. I do not feel like a failure.	0. I get as much satisfaction out of things as I used to.	0 I don't feel particularly guilty	0. I don't feel I am being punished.
2022-04-06 15:11:00	2022-04-06 15:12:58	2022-04-06	collect:cNcoqQ5EWAUIaOmU		Kjm002		Yes	Chikun	Yelwa	Mailafiya road	36	Male	Tertiary	Government worker	30,000 and above		Control																											0. I do not feel sad.	0. I am not particularly discouraged about the future.	0. I do not feel like a failure.	0. I get as much satisfaction out of things as I used to.	0 I don't feel particularly guilty	0. I don't feel I am being punished.
2022-04-07 13:21:59	2022-04-07 13:24:15	2022-04-07	collect:cNcoqQ5EWAUIaOmU		Kjm002		Yes	Chikun	Yelwa	Majamiya street	20	Male	Secondary	Unemployed	<15,000		Control																											0. I do not feel sad.	0. I am not particularly discouraged about the future.	0. I do not feel like a failure.	0. I get as much satisfaction out of things as I used to.	0 I don't feel particularly guilty	0. I don't feel I am being punished.
2022-04-06 13:10:35	2022-04-06 13:12:33	2022-04-06	collect:cNcoqQ5EWAUIaOmU		Kjm002		Yes	Chikun	Yelwa	Success street	19	Male	Secondary	Unemployed	<15,000		Control																											0. I do not feel sad.	0. I am not particularly discouraged about the future.	0. I do not feel like a failure.	0. I get as much satisfaction out of things as I used to.	0 I don't feel particularly guilty	0. I don't feel I am being punished.
2022-04-08 10:38:27	2022-04-08 10:40:37	2022-04-08	collect:cNcoqQ5EWAUIaOmU		Kjm002		Yes	Chikun	Yelwa	Yakuwa street	35	Male	Tertiary	Petty trader	<15,000		Control																											0. I do not feel sad.	0. I am not particularly discouraged about the future.	0. I do not feel like a failure.	0. I get as much satisfaction out of things as I used to.	0 I don't feel particularly guilty	0. I don't feel I am being punished.
2022-04-08 11:16:58	2022-04-08 11:21:30	2022-04-08	collect:cNcoqQ5EWAUIaOmU		Kjm002		Yes	Chikun	Yelwa	Alkali street	23	Female	Secondary	Unemployed	<15,000		Control																											0. I do not feel sad.	0. I am not particularly discouraged about the future.	0. I do not feel like a failure.	0. I get as much satisfaction out of things as I used to.	0 I don't feel particularly guilty	0. I don't feel I am being punished.
2022-04-08 11:57:50	2022-04-08 12:00:03	2022-04-08	collect:cNcoqQ5EWAUIaOmU		Kjm002		Yes	Chikun	Yelwa	Maiunguwa street	24	Male	Tertiary	Unemployed	<15,000		Control																											0. I do not feel sad.	0. I am not particularly discouraged about the future.	0. I do not feel like a failure.	0. I get as much satisfaction out of things as I used to.	0 I don't feel particularly guilty	0. I don't feel I am being punished.
2022-04-08 14:25:12	2022-04-08 14:27:14	2022-04-08	collect:cNcoqQ5EWAUIaOmU		Kjm002		Yes	Chikun	Yelwa	Market road	18	Female	Secondary	Unemployed	<15,000		Control																											0. I do not feel sad.	0. I am not particularly discouraged about the future.	0. I do not feel like a failure.	0. I get as much satisfaction out of things as I used to.	0 I don't feel particularly guilty	0. I don't feel I am being punished.
2022-04-08 14:55:07	2022-04-08 14:58:13	2022-04-08	collect:cNcoqQ5EWAUIaOmU		Kjm002		Yes	Chikun	Yelwa	Layin ECWA clinic	42	Male	Tertiary	Private sector worker	20,000 to 24,000		Control																											0. I do not feel sad.	0. I am not particularly discouraged about the future.	0. I do not feel like a failure.	0. I get as much satisfaction out of things as I used to.	0 I don't feel particularly guilty	0. I don't feel I am being punished.
2022-04-08 15:53:37	2022-04-08 15:54:43	2022-04-08	865003048959439		Kjm003		Yes	Chikun	Nassarawa	Matari road	22	Female	Secondary	Petty trader	<15,000		Control																											0. I do not feel sad.	0. I am not particularly discouraged about the future.	0. I do not feel like a failure.	0. I get as much satisfaction out of things as I used to.	0 I don't feel particularly guilty	0. I don't feel I am being punished.
2022-04-08 16:01:02	2022-04-08 16:02:56	2022-04-08	865003048959439		Kjm003		Yes	Chikun	Nassarawa	Dan'asabe road	35	Female	Secondary	Housewife	<15,000		Control																											0. I do not feel sad.	0. I am not particularly discouraged about the future.	0. I do not feel like a failure.	0. I get as much satisfaction out of things as I used to.	0 I don't feel particularly guilty	0. I don't feel I am being punished.
2022-04-11 13:53:35	2022-04-11 13:54:40	2022-04-11	collect:iB3IBzkQnv5mqDb6		KJM001		Yes	Chikun	Rido	Maraba Rido	41	Female	Secondary	Petty trader	15,000 to 19,000		Control																											0. I do not feel sad.	0. I am not particularly discouraged about the future.	0. I do not feel like a failure.	0. I get as much satisfaction out of things as I used to.	0 I don't feel particularly guilty	0. I don't feel I am being punished.
2022-04-11 13:57:01	2022-04-11 13:58:09	2022-04-11	collect:iB3IBzkQnv5mqDb6		KJM001		Yes	Chikun	Rido	Ungwa madaki	27	Female	Secondary	Petty trader	15,000 to 19,000		Control																											0. I do not feel sad.	0. I am not particularly discouraged about the future.	0. I do not feel like a failure.	0. I get as much satisfaction out of things as I used to.	0 I don't feel particularly guilty	0. I don't feel I am being punished.
2022-04-11 14:00:29	2022-04-11 14:01:47	2022-04-11	collect:iB3IBzkQnv5mqDb6		KJM001		Yes	Chikun	Rido	Ungwa sarki	19	Male	Secondary	Petty trader	15,000 to 19,000		Control																											0. I do not feel sad.	0. I am not particularly discouraged about the future.	0. I do not feel like a failure.	0. I get as much satisfaction out of things as I used to.	0 I don't feel particularly guilty	0. I don't feel I am being punished.
2022-04-11 14:05:11	2022-04-11 14:06:12	2022-04-11	collect:iB3IBzkQnv5mqDb6		KJM001		Yes	Chikun	Rido	Ungwa sarki	34	Female	Secondary	Petty trader	15,000 to 19,000		Control																											0. I do not feel sad.	0. I am not particularly discouraged about the future.	0. I do not feel like a failure.	0. I get as much satisfaction out of things as I used to.	0 I don't feel particularly guilty	0. I don't feel I am being punished.
2022-04-11 14:10:47	2022-04-11 14:11:45	2022-04-11	collect:iB3IBzkQnv5mqDb6		KJM001		Yes	Chikun	Rido	Giara wando	21	Female	Secondary	Petty trader	15,000 to 19,000		Control																											0. I do not feel sad.	0. I am not particularly discouraged about the future.	0. I do not feel like a failure.	0. I get as much satisfaction out of things as I used to.	0 I don't feel particularly guilty	0. I don't feel I am being punished.
2022-04-12 14:18:54	2022-04-12 14:20:05	2022-04-12	865003048959439		Kjm003		Yes	Chikun	Sabon Gari	Gadani street	38	Female	Primary	Housewife	<15,000		Control																											0. I do not feel sad.	0. I am not particularly discouraged about the future.	0. I do not feel like a failure.	0. I get as much satisfaction out of things as I used to.	0 I don't feel particularly guilty	0. I don't feel I am being punished.
2022-04-12 14:24:16	2022-04-12 14:25:56	2022-04-12	865003048959439		Kjm003		Yes	Chikun	Sabon Gari	Kudandan road	43	Female	Secondary	Big time trader	30,000 and above		Control																											0. I do not feel sad.	0. I am not particularly discouraged about the future.	0. I do not feel like a failure.	0. I get as much satisfaction out of things as I used to.	0 I don't feel particularly guilty	0. I don't feel I am being punished.
2022-04-13 12:29:17	2022-04-13 12:30:23	2022-04-13	865003048959439		Kjm003		Yes	Chikun	Nassarawa	Kuriga road	29	Female	Primary	Housewife	<15,000		Control																											0. I do not feel sad.	0. I am not particularly discouraged about the future.	0. I do not feel like a failure.	0. I get as much satisfaction out of things as I used to.	0 I don't feel particularly guilty	0. I don't feel I am being punished.
2022-04-13 12:32:48	2022-04-13 12:33:58	2022-04-13	865003048959439		Kjm003		Yes	Chikun	Nassarawa	Fulani road	18	Female	Secondary	Unemployed	<15,000		Control																											0. I do not feel sad.	0. I am not particularly discouraged about the future.	0. I do not feel like a failure.	0. I get as much satisfaction out of things as I used to.	0 I don't feel particularly guilty	0. I don't feel I am being punished.
2022-04-13 12:36:57	2022-04-13 12:37:58	2022-04-13	865003048959439		Kjm003		Yes	Chikun	Nassarawa	Hausawa road	38	Female	Secondary	Housewife	<15,000		Control																											0. I do not feel sad.	0. I am not particularly discouraged about the future.	0. I do not feel like a failure.	0. I get as much satisfaction out of things as I used to.	0 I don't feel particularly guilty	0. I don't feel I am being punished.
2022-04-14 16:25:30	2022-04-14 16:26:40	2022-04-14	865003048959439		Kjm003		Yes	Chikun	Sabon Gari	Zokoriko road	22	Male	Secondary	Petty trader	<15,000		Control																											0. I do not feel sad.	0. I am not particularly discouraged about the future.	0. I do not feel like a failure.	0. I get as much satisfaction out of things as I used to.	0 I don't feel particularly guilty	0. I don't feel I am being punished.
2022-04-15 15:16:29	2022-04-15 15:20:05	2022-04-15	865003048959439		Kjm003		Yes	Chikun	Nassarawa	Layin kalakala	38	Female	Secondary	Housewife	<15,000		Control																											0. I do not feel sad.	0. I am not particularly discouraged about the future.	0. I do not feel like a failure.	0. I get as much satisfaction out of things as I used to.	0 I don't feel particularly guilty	0. I don't feel I am being punished.
2022-04-15 15:24:35	2022-04-15 15:25:43	2022-04-15	865003048959439		Kjm003		Yes	Chikun	Nassarawa	Sarki road	19	Female	Secondary	Unemployed	<15,000		Control																											0. I do not feel sad.	0. I am not particularly discouraged about the future.	0. I do not feel like a failure.	0. I get as much satisfaction out of things as I used to.	0 I don't feel particularly guilty	0. I don't feel I am being punished.
2022-04-12 19:43:56	2022-04-12 19:45:00	2022-04-12	collect:iB3IBzkQnv5mqDb6		KJM001		Yes	Chikun	Rido	Kudansa	30	Female	Secondary	Petty trader	15,000 to 19,000		Control																											0. I do not feel sad.	0. I am not particularly discouraged about the future.	0. I do not feel like a failure.	0. I get as much satisfaction out of things as I used to.	0 I don't feel particularly guilty	0. I don't feel I am being punished.
2022-03-28 11:09:30	2022-03-28 11:13:45	2022-03-28	collect:crwT1RNxAhxu6nPJ		TRK002		Yes	Igabi	Rigachikun	SARKI FULANI	37	Female	Secondary	Petty trader	<15,000		Control																											0. I do not feel sad.	0. I am not particularly discouraged about the future.	1. I feel I have failed more than the average person.	1. I don't enjoy things the way I used to.	1 I feel guilty a good part of the time.	0. I don't feel I am being punished.
2022-03-28 11:22:09	2022-03-28 12:18:20	2022-03-28	collect:crwT1RNxAhxu6nPJ		TRK002		Yes	Igabi	Rigachikun	Ung fada	21	Female	Secondary	Housewife	<15,000		Control																											0. I do not feel sad.	0. I am not particularly discouraged about the future.	1. I feel I have failed more than the average person.	1. I don't enjoy things the way I used to.	0 I don't feel particularly guilty	0. I don't feel I am being punished.
2022-03-28 12:52:55	2022-03-28 13:00:39	2022-03-28	collect:crwT1RNxAhxu6nPJ		TRK002		Yes	Igabi	Rigachikun	KATIN KWARI	20	Female	Primary	Housewife	<15,000		Control																											0. I do not feel sad.	0. I am not particularly discouraged about the future.	0. I do not feel like a failure.	0. I get as much satisfaction out of things as I used to.	0 I don't feel particularly guilty	0. I don't feel I am being punished.
2022-03-28 17:40:21	2022-03-28 17:43:35	2022-03-28	be14abc2afea0de5		TRk 002		Yes	Igabi	Rigachikun	Makabarta road	38	Female	Primary	Housewife	<15,000		Control																											1. I feel sad	1. I feel discouraged about the future.	2. As I look back on my life, all I can see is a lot of failures.	2. I don't get real satisfaction out of anything anymore.	2 I feel quite guilty most of the time.	2. I expect to be punished.
2022-03-28 19:36:49	2022-03-28 19:40:13	2022-03-28	collect:crwT1RNxAhxu6nPJ		TRK002		Yes	Igabi	Rigachikun	ZARIA ROAD	28	Male	Secondary	Petty trader	15,000 to 19,000		Control																											0. I do not feel sad.	0. I am not particularly discouraged about the future.	0. I do not feel like a failure.	0. I get as much satisfaction out of things as I used to.	0 I don't feel particularly guilty	0. I don't feel I am being punished.
2022-03-28 20:10:31	2022-03-28 20:12:02	2022-03-28	collect:crwT1RNxAhxu6nPJ		TRK002		Yes	Igabi	Rigachikun	GABASHI	21	Female	Secondary	Housewife	<15,000		Control																											0. I do not feel sad.	0. I am not particularly discouraged about the future.	0. I do not feel like a failure.	0. I get as much satisfaction out of things as I used to.	0 I don't feel particularly guilty	0. I don't feel I am being punished.
2022-03-29 12:30:42	2022-03-29 12:32:02	2022-03-29	collect:crwT1RNxAhxu6nPJ		TRK002		Yes	Igabi	Rigachikun	HAYIN FADAMA	23	Female	Secondary	Housewife	<15,000		Control																											0. I do not feel sad.	0. I am not particularly discouraged about the future.	0. I do not feel like a failure.	0. I get as much satisfaction out of things as I used to.	0 I don't feel particularly guilty	0. I don't feel I am being punished.
2022-03-30 12:57:11	2022-03-30 13:00:21	2022-03-30	collect:crwT1RNxAhxu6nPJ		TRK002		Yes	Igabi	Rigachikun	UNG FADA	54	Male	Tertiary	Government worker	30,000 and above		Control																											0. I do not feel sad.	0. I am not particularly discouraged about the future.	0. I do not feel like a failure.	0. I get as much satisfaction out of things as I used to.	0 I don't feel particularly guilty	0. I don't feel I am being punished.
2022-03-30 08:39:59	2022-03-30 13:38:46	2022-03-30	353806111550482		TRK001		Yes	Igabi	Rigasa	Karshen Kwalta	17	Male	Primary	Unemployed	<15,000		Control																											0. I do not feel sad.	0. I am not particularly discouraged about the future.	0. I do not feel like a failure.	0. I get as much satisfaction out of things as I used to.	0 I don't feel particularly guilty	0. I don't feel I am being punished.
2022-03-30 08:54:27	2022-03-30 13:38:36	2022-03-30	353806111550482		TRK001		Yes	Igabi	Rigasa	RIGACHIKUN ROAD	20	Female	Primary	Housewife	<15,000		Control																											0. I do not feel sad.	0. I am not particularly discouraged about the future.	0. I do not feel like a failure.	0. I get as much satisfaction out of things as I used to.	1 I feel guilty a good part of the time.	0. I don't feel I am being punished.
2022-03-30 09:34:14	2022-03-30 13:38:26	2022-03-30	353806111550482		TRK001		Yes	Igabi	Rigasa	TURAKI ROAD	22	Male	Koranic	Unemployed	<15,000		Control																											1. I feel sad	0. I am not particularly discouraged about the future.	0. I do not feel like a failure.	1. I don't enjoy things the way I used to.	0 I don't feel particularly guilty	0. I don't feel I am being punished.
2022-03-30 09:44:48	2022-03-30 13:38:17	2022-03-30	353806111550482		TRK001		Yes	Igabi	Rigasa	POLICE STATION ROAD	26	Female	Secondary	Housewife	<15,000		Control																											0. I do not feel sad.	0. I am not particularly discouraged about the future.	0. I do not feel like a failure.	0. I get as much satisfaction out of things as I used to.	0 I don't feel particularly guilty	0. I don't feel I am being punished.
2022-03-30 10:25:48	2022-03-30 13:38:01	2022-03-30	353806111550482		TRK001		Yes	Igabi	Rigasa	LOKOJA ROAD	27	Female	Secondary	Unemployed	<15,000		Control																											0. I do not feel sad.	0. I am not particularly discouraged about the future.	0. I do not feel like a failure.	0. I get as much satisfaction out of things as I used to.	0 I don't feel particularly guilty	0. I don't feel I am being punished.
2022-03-31 10:46:54	2022-03-31 12:47:08	2022-03-31	353806111550482		TRK001		Yes	Igabi	Rigasa	MIYYATTI TA AREWA	18	Female	Primary	Unemployed	<15,000		Control																											0. I do not feel sad.	0. I am not particularly discouraged about the future.	0. I do not feel like a failure.	0. I get as much satisfaction out of things as I used to.	3 I feel guilty all of the time.	0. I don't feel I am being punished.
2022-03-31 11:39:45	2022-03-31 12:46:50	2022-03-31	353806111550482		TRK001		Yes	Igabi	Rigasa	DAURA ROAD	24	Male	Secondary	Petty trader	<15,000		Control																											1. I feel sad	0. I am not particularly discouraged about the future.	0. I do not feel like a failure.	1. I don't enjoy things the way I used to.	0 I don't feel particularly guilty	0. I don't feel I am being punished.
2022-03-31 12:02:13	2022-03-31 12:46:40	2022-03-31	353806111550482		TRK001		Yes	Igabi	Rigasa	DAURA ROAD BY BABA YALO	26	Female	Secondary	Housewife	<15,000		Control																											0. I do not feel sad.	0. I am not particularly discouraged about the future.	0. I do not feel like a failure.	1. I don't enjoy things the way I used to.	0 I don't feel particularly guilty	0. I don't feel I am being punished.
2022-03-31 12:29:09	2022-03-31 12:46:25	2022-03-31	353806111550482		TRK001		Yes	Igabi	Rigasa	JOGA ROAD	26	Female	Secondary	Housewife	<15,000		Control																											1. I feel sad	0. I am not particularly discouraged about the future.	1. I feel I have failed more than the average person.	0. I get as much satisfaction out of things as I used to.	0 I don't feel particularly guilty	0. I don't feel I am being punished.
2022-03-31 11:19:32	2022-03-31 12:46:58	2022-03-31	353806111550482		TRK001		Yes	Igabi	Rigasa	MIYYATTI	21	Male	Secondary	Unemployed	<15,000		Control																											0. I do not feel sad.	0. I am not particularly discouraged about the future.	0. I do not feel like a failure.	0. I get as much satisfaction out of things as I used to.	0 I don't feel particularly guilty	0. I don't feel I am being punished.
2022-03-31 13:44:10	2022-03-31 13:46:02	2022-03-31	be14abc2afea0de5		TRK002		Yes	Igabi	Rigachikun	GRA	30	Female	Primary	Unemployed	<15,000		Control																											1. I feel sad	0. I am not particularly discouraged about the future.	1. I feel I have failed more than the average person.	1. I don't enjoy things the way I used to.	1 I feel guilty a good part of the time.	0. I don't feel I am being punished.
2022-03-31 12:57:04	2022-03-31 13:25:14	2022-03-31	353806111550482		TRK001		Yes	Igabi	Rigasa	SHANONO	21	Female	Primary	Unemployed	<15,000		Control																											0. I do not feel sad.	0. I am not particularly discouraged about the future.	0. I do not feel like a failure.	0. I get as much satisfaction out of things as I used to.	0 I don't feel particularly guilty	0. I don't feel I am being punished.
2022-03-31 13:25:35	2022-03-31 13:57:36	2022-03-31	353806111550482		TRK001		Yes	Igabi	Rigasa	LAYIN BUSHARA	26	Female	Secondary	Housewife	<15,000		Control																											1. I feel sad	0. I am not particularly discouraged about the future.	0. I do not feel like a failure.	0. I get as much satisfaction out of things as I used to.	0 I don't feel particularly guilty	0. I don't feel I am being punished.
2022-03-31 13:57:41	2022-03-31 14:34:10	2022-03-31	353806111550482		TRK001		Yes	Igabi	Rigasa	MAKARFI ROAD	16	Female	Primary	Unemployed	<15,000		Control																											1. I feel sad	0. I am not particularly discouraged about the future.	1. I feel I have failed more than the average person.	0. I get as much satisfaction out of things as I used to.	0 I don't feel particularly guilty	0. I don't feel I am being punished.
2022-03-31 15:06:43	2022-03-31 15:08:25	2022-03-31	353806111550482		TRK001		Yes	Igabi	Rigasa	KASTINA ROAD	23	Female	Secondary	Housewife	<15,000		Control																											0. I do not feel sad.	0. I am not particularly discouraged about the future.	0. I do not feel like a failure.	0. I get as much satisfaction out of things as I used to.	0 I don't feel particularly guilty	0. I don't feel I am being punished.
2022-03-28 10:46:33	2022-03-28 10:50:06	2022-03-28	354450114380321		DKA002		Yes	Kaduna North	Unguwar Rimi	Morovia Street	25	Male	Secondary	Petty trader	15,000 to 19,000		Control																											0. I do not feel sad.	0. I am not particularly discouraged about the future.	0. I do not feel like a failure.	0. I get as much satisfaction out of things as I used to.	0 I don't feel particularly guilty	0. I don't feel I am being punished.
2022-03-28 11:14:03	2022-03-28 11:27:04	2022-03-28	354450114380321		DKA002		Yes	Kaduna North	Unguwar Rimi	Shagari Close	42	Female	Secondary	Housewife	<15,000		Control																											0. I do not feel sad.	0. I am not particularly discouraged about the future.	0. I do not feel like a failure.	0. I get as much satisfaction out of things as I used to.	0 I don't feel particularly guilty	0. I don't feel I am being punished.
2022-03-28 11:06:15	2022-03-28 11:14:15	2022-03-28	be14abc2afea0de5		Dka004		Yes	Kaduna North	Kawo	Latin Fulani road	23	Male	Primary	Unemployed	<15,000		Control																											1. I feel sad	1. I feel discouraged about the future.	1. I feel I have failed more than the average person.	1. I don't enjoy things the way I used to.	1 I feel guilty a good part of the time.	1. I feel I may be punished.
2022-03-28 12:07:58	2022-03-28 12:18:31	2022-03-28	be14abc2afea0de5		Dka004		Yes	Kaduna North	Kawo	Layin sarki	21	Female	Primary	Housewife	<15,000		Control																											1. I feel sad	1. I feel discouraged about the future.	1. I feel I have failed more than the average person.	1. I don't enjoy things the way I used to.	1 I feel guilty a good part of the time.	1. I feel I may be punished.
2022-03-28 12:24:24	2022-03-28 12:29:23	2022-03-28	be14abc2afea0de5		Dka004		Yes	Kaduna North	Kawo	Giwa road	27	Male	Primary	Petty trader	<15,000		Control																											0. I do not feel sad.	0. I am not particularly discouraged about the future.	0. I do not feel like a failure.	0. I get as much satisfaction out of things as I used to.	0 I don't feel particularly guilty	0. I don't feel I am being punished.
2022-03-28 12:51:32	2022-03-28 12:58:16	2022-03-28	be14abc2afea0de5		Dka004		Yes	Kaduna North	Kawo	Dosa road	41	Male	Primary	Unemployed	<15,000		Control																											0. I do not feel sad.	1. I feel discouraged about the future.	1. I feel I have failed more than the average person.	0. I get as much satisfaction out of things as I used to.	1 I feel guilty a good part of the time.	1. I feel I may be punished.
2022-03-28 13:05:16	2022-03-28 13:08:36	2022-03-28	be14abc2afea0de5		Dka004		Yes	Kaduna North	Kawo	School road	31	Female	Primary	Housewife	<15,000		Control																											1. I feel sad	2. I feel I have nothing to look forward to.	2. As I look back on my life, all I can see is a lot of failures.	2. I don't get real satisfaction out of anything anymore.	2 I feel quite guilty most of the time.	2. I expect to be punished.
2022-03-28 12:27:19	2022-03-28 12:54:28	2022-03-28	354450114380321		DKA002		Yes	Kaduna North	Unguwar Rimi	School Road	51	Female	Primary	Housewife	<15,000		Control																											0. I do not feel sad.	0. I am not particularly discouraged about the future.	0. I do not feel like a failure.	0. I get as much satisfaction out of things as I used to.	0 I don't feel particularly guilty	0. I don't feel I am being punished.
2022-03-28 13:53:51	2022-03-28 14:03:33	2022-03-28	354450114380321		DKA002		Yes	Kaduna North	Unguwar Rimi	Ramat Road	34	Female	Tertiary	Private sector worker	30,000 and above		Control																											0. I do not feel sad.	0. I am not particularly discouraged about the future.	0. I do not feel like a failure.	0. I get as much satisfaction out of things as I used to.	0 I don't feel particularly guilty	0. I don't feel I am being punished.
2022-03-28 09:51:33	2022-03-28 12:11:58	2022-03-28	358008108404105		DKA005		Yes	Kaduna North	Badarawa	Unguwan magaji	30	Female	Secondary	Petty trader	15,000 to 19,000		Control																											1. I feel sad	1. I feel discouraged about the future.	1. I feel I have failed more than the average person.	1. I don't enjoy things the way I used to.	1 I feel guilty a good part of the time.	1. I feel I may be punished.
2022-03-28 10:33:56	2022-03-28 12:13:53	2022-03-28	358008108404105		DKA005		Yes	Kaduna North	Badarawa	Unguwan magaji	20	Male	Tertiary	Private sector worker	30,000 and above		Control																											3. I am so sad and unhappy that I can't stand it.	1. I feel discouraged about the future.	2. As I look back on my life, all I can see is a lot of failures.	2. I don't get real satisfaction out of anything anymore.	2 I feel quite guilty most of the time.	2. I expect to be punished.
2022-03-28 10:42:58	2022-03-28 12:18:36	2022-03-28	358008108404105		DKA005		Yes	Kaduna North	Badarawa	Unguwan magaji	23	Female	Secondary	Petty trader	<15,000		Control																											1. I feel sad	0. I am not particularly discouraged about the future.	1. I feel I have failed more than the average person.	1. I don't enjoy things the way I used to.	0 I don't feel particularly guilty	0. I don't feel I am being punished.
2022-03-28 10:49:28	2022-03-28 12:21:56	2022-03-28	358008108404105		DKA005		Yes	Kaduna North	Badarawa	Unguwan magaji	22	Male	Tertiary	Petty trader	20,000 to 24,000		Control																											0. I do not feel sad.	0. I am not particularly discouraged about the future.	0. I do not feel like a failure.	1. I don't enjoy things the way I used to.	0 I don't feel particularly guilty	0. I don't feel I am being punished.
2022-03-28 10:55:25	2022-03-28 12:30:26	2022-03-28	358008108404105		DkA005		Yes	Kaduna North	Badarawa	Unguwan magaji	26	Male	Tertiary	Unemployed	<15,000		Control																											0. I do not feel sad.	0. I am not particularly discouraged about the future.	0. I do not feel like a failure.	0. I get as much satisfaction out of things as I used to.	0 I don't feel particularly guilty	0. I don't feel I am being punished.
2022-03-29 08:47:17	2022-03-29 08:51:15	2022-03-29	354450114380321		DKA002		Yes	Kaduna North	Unguwar Rimi	Shehu Laminu Road	28	Female	Tertiary	Unemployed	<15,000		Control																											1. I feel sad	1. I feel discouraged about the future.	0. I do not feel like a failure.	1. I don't enjoy things the way I used to.	0 I don't feel particularly guilty	0. I don't feel I am being punished.
2022-03-29 09:31:19	2022-03-29 09:34:18	2022-03-29	354450114380321		DKA002		Yes	Kaduna North	Unguwar Rimi	Emir Road Ungwan Kudu	32	Male	Secondary	Petty trader	15,000 to 19,000		Control																											0. I do not feel sad.	0. I am not particularly discouraged about the future.	0. I do not feel like a failure.	0. I get as much satisfaction out of things as I used to.	0 I don't feel particularly guilty	0. I don't feel I am being punished.
2022-03-29 09:59:13	2022-03-29 10:03:59	2022-03-29	354450114380321		DKA002		Yes	Kaduna North	Unguwar Rimi	Zana Dajima Road	23	Male	Secondary	Petty trader	15,000 to 19,000		Control																											0. I do not feel sad.	0. I am not particularly discouraged about the future.	0. I do not feel like a failure.	0. I get as much satisfaction out of things as I used to.	0 I don't feel particularly guilty	0. I don't feel I am being punished.
2022-03-28 18:25:30	2022-03-29 10:16:16	2022-03-28	be14abc2afea0de5		Dka004		Yes	Kaduna North	Kawo	S/kawo	20	Female	Primary	Unemployed	<15,000		Control																											1. I feel sad	1. I feel discouraged about the future.	1. I feel I have failed more than the average person.	1. I don't enjoy things the way I used to.	1 I feel guilty a good part of the time.	0. I don't feel I am being punished.
2022-03-28 18:31:13	2022-03-29 10:35:16	2022-03-28	be14abc2afea0de5		Dka004		Yes	Kaduna North	Kawo	Afaka road	25	Female	Secondary	Petty trader	15,000 to 19,000		Control																											1. I feel sad	1. I feel discouraged about the future.	1. I feel I have failed more than the average person.	1. I don't enjoy things the way I used to.	1 I feel guilty a good part of the time.	1. I feel I may be punished.
2022-03-29 10:33:32	2022-03-29 10:36:37	2022-03-29	354450114380321		DKA002		Yes	Kaduna North	Unguwar Rimi	Dekina Road	40	Female	Secondary	Housewife	<15,000		Control																											0. I do not feel sad.	0. I am not particularly discouraged about the future.	0. I do not feel like a failure.	0. I get as much satisfaction out of things as I used to.	0 I don't feel particularly guilty	0. I don't feel I am being punished.
2022-03-29 11:07:12	2022-03-29 11:11:17	2022-03-29	354450114380321		DKA002		Yes	Kaduna North	Unguwar Rimi	Dekina Road	29	Female	Secondary	Petty trader	15,000 to 19,000		Control																											0. I do not feel sad.	0. I am not particularly discouraged about the future.	0. I do not feel like a failure.	0. I get as much satisfaction out of things as I used to.	0 I don't feel particularly guilty	0. I don't feel I am being punished.
2022-03-29 09:42:01	2022-03-29 10:02:16	2022-03-29	358008108404105		DKA005		Yes	Kaduna North	Badarawa	Alkali road	31	Male	Secondary	Petty trader	15,000 to 19,000		Control																											1. I feel sad	1. I feel discouraged about the future.	1. I feel I have failed more than the average person.	1. I don't enjoy things the way I used to.	1 I feel guilty a good part of the time.	1. I feel I may be punished.
2022-03-29 10:10:16	2022-03-29 10:18:44	2022-03-29	358008108404105		DKA005		Yes	Kaduna North	Badarawa	Alkali road	52	Male	Koranic	Big time trader	30,000 and above		Control																											3. I am so sad and unhappy that I can't stand it.	2. I feel I have nothing to look forward to.	2. As I look back on my life, all I can see is a lot of failures.	2. I don't get real satisfaction out of anything anymore.	2 I feel quite guilty most of the time.	2. I expect to be punished.
2022-03-29 10:52:12	2022-03-29 11:00:47	2022-03-29	358008108404105		DKA005		Yes	Kaduna North	Badarawa	Alkali road	28	Male	Tertiary	Big time trader	30,000 and above		Control																											2. I am sad all the time and I can't snap out of it.	2. I feel I have nothing to look forward to.	2. As I look back on my life, all I can see is a lot of failures.	2. I don't get real satisfaction out of anything anymore.	2 I feel quite guilty most of the time.	2. I expect to be punished.
2022-03-29 11:11:53	2022-03-29 11:26:26	2022-03-29	358008108404105		DKA005		Yes	Kaduna North	Badarawa	Badarawa road	38	Male	Tertiary	Private sector worker	25,000 to 29,000		Control																											1. I feel sad	1. I feel discouraged about the future.	1. I feel I have failed more than the average person.	1. I don't enjoy things the way I used to.	1 I feel guilty a good part of the time.	1. I feel I may be punished.
2022-03-29 12:05:54	2022-03-29 12:09:00	2022-03-29	354450114380321		DKA002		Yes	Kaduna North	Unguwar Rimi	School Road	22	Female	Secondary	Petty trader	15,000 to 19,000		Control																											0. I do not feel sad.	0. I am not particularly discouraged about the future.	0. I do not feel like a failure.	0. I get as much satisfaction out of things as I used to.	0 I don't feel particularly guilty	0. I don't feel I am being punished.
2022-03-29 10:34:03	2022-03-29 10:39:45	2022-03-29	358008108404105		DKA005		Yes	Kaduna North	Badarawa	Alkali road	23	Male	Tertiary	Big time trader	30,000 and above		Control																											0. I do not feel sad.	0. I am not particularly discouraged about the future.	1. I feel I have failed more than the average person.	1. I don't enjoy things the way I used to.	1 I feel guilty a good part of the time.	1. I feel I may be punished.
2022-03-29 11:56:37	2022-03-29 12:14:45	2022-03-29	358008108404105		DKA005		Yes	Kaduna North	Badarawa	Katuru road	40	Female	Koranic	Unemployed	<15,000		Control																											2. I am sad all the time and I can't snap out of it.	2. I feel I have nothing to look forward to.	2. As I look back on my life, all I can see is a lot of failures.	3. I am dissatisfied or bored with everything.	2 I feel quite guilty most of the time.	3. I feel I am being punished.
2022-03-28 18:44:52	2022-03-28 18:47:00	2022-03-28	be14abc2afea0de5		Dka004		Yes	Kaduna North	Kawo	Mangwaro agwai	39	Male	Secondary	Petty trader	15,000 to 19,000		Control																											0. I do not feel sad.	0. I am not particularly discouraged about the future.	0. I do not feel like a failure.	0. I get as much satisfaction out of things as I used to.	0 I don't feel particularly guilty	0. I don't feel I am being punished.
2022-03-28 18:35:24	2022-03-29 11:56:26	2022-03-28	be14abc2afea0de5		Dka004		Yes	Kaduna North	Kawo	Layin ganima Umaru road	29	Male	Secondary	Private sector worker	25,000 to 29,000		Control																											1. I feel sad	1. I feel discouraged about the future.	1. I feel I have failed more than the average person.	1. I don't enjoy things the way I used to.	1 I feel guilty a good part of the time.	1. I feel I may be punished.
2022-03-28 18:40:36	2022-03-28 18:41:53	2022-03-28	be14abc2afea0de5		Dka004		Yes	Kaduna North	Kawo	Dauda road	33	Male	Primary	Housewife	<15,000		Control																											0. I do not feel sad.	0. I am not particularly discouraged about the future.	0. I do not feel like a failure.	0. I get as much satisfaction out of things as I used to.	0 I don't feel particularly guilty	0. I don't feel I am being punished.
2022-03-29 12:21:19	2022-03-29 12:22:48	2022-03-29	354450114380321		DKA002		Yes	Kaduna North	Unguwar Rimi	Mai Kano Road	39	Male	Koranic	Unemployed	<15,000		Control																											0. I do not feel sad.	0. I am not particularly discouraged about the future.	0. I do not feel like a failure.	0. I get as much satisfaction out of things as I used to.	0 I don't feel particularly guilty	0. I don't feel I am being punished.
2022-03-29 12:39:11	2022-03-29 12:46:24	2022-03-29	354450114380321		DKA002		Yes	Kaduna North	Unguwar Rimi	Biu Road	31	Female	Secondary	Housewife	<15,000		Control																											0. I do not feel sad.	0. I am not particularly discouraged about the future.	0. I do not feel like a failure.	0. I get as much satisfaction out of things as I used to.	0 I don't feel particularly guilty	0. I don't feel I am being punished.
2022-03-29 13:12:13	2022-03-29 13:13:26	2022-03-29	354450114380321		DKA002		Yes	Kaduna North	Unguwar Rimi	Gwari Crescent	37	Male	Koranic	Petty trader	20,000 to 24,000		Control																											0. I do not feel sad.	0. I am not particularly discouraged about the future.	0. I do not feel like a failure.	0. I get as much satisfaction out of things as I used to.	0 I don't feel particularly guilty	0. I don't feel I am being punished.
2022-03-29 13:26:10	2022-03-29 13:29:17	2022-03-29	354450114380321		DKA002		Yes	Kaduna North	Unguwar Rimi	Market Road	22	Male	Tertiary	Unemployed	<15,000		Control																											0. I do not feel sad.	0. I am not particularly discouraged about the future.	0. I do not feel like a failure.	0. I get as much satisfaction out of things as I used to.	0 I don't feel particularly guilty	0. I don't feel I am being punished.
2022-03-29 13:56:40	2022-03-29 13:59:00	2022-03-29	be14abc2afea0de5		Dia004		Yes	Kaduna North	Kawo	Rafin guza	40	Male	Secondary	Unemployed	<15,000		Control																											1. I feel sad	1. I feel discouraged about the future.	1. I feel I have failed more than the average person.	1. I don't enjoy things the way I used to.	1 I feel guilty a good part of the time.	1. I feel I may be punished.
2022-03-29 09:39:59	2022-03-29 09:42:27	2022-03-29	collect:WFKQEJIq1wnHd6tQ		Dka001		Yes	Kaduna North	Hayin Banki	Kalaye rd	29	Female	Secondary	Housewife	<15,000		Control																											0. I do not feel sad.	0. I am not particularly discouraged about the future.	0. I do not feel like a failure.	0. I get as much satisfaction out of things as I used to.	0 I don't feel particularly guilty	0. I don't feel I am being punished.
2022-03-29 09:58:54	2022-03-29 10:01:28	2022-03-29	collect:WFKQEJIq1wnHd6tQ		DKA001		Yes	Kaduna North	Hayin Banki	Nataala	18	Female	Secondary	Housewife	<15,000		Control																											1. I feel sad	0. I am not particularly discouraged about the future.	0. I do not feel like a failure.	0. I get as much satisfaction out of things as I used to.	0 I don't feel particularly guilty	0. I don't feel I am being punished.
2022-03-29 10:01:46	2022-03-29 10:18:16	2022-03-29	collect:WFKQEJIq1wnHd6tQ		DKA001		Yes	Kaduna North	Hayin Banki	Nataala road	29	Female	Secondary	Housewife	<15,000		Control																											0. I do not feel sad.	0. I am not particularly discouraged about the future.	0. I do not feel like a failure.	0. I get as much satisfaction out of things as I used to.	0 I don't feel particularly guilty	0. I don't feel I am being punished.
2022-03-29 10:38:38	2022-03-29 10:46:31	2022-03-29	collect:WFKQEJIq1wnHd6tQ		DKA001		Yes	Kaduna North	Hayin Banki	Nataala road	26	Female	Primary	Housewife	<15,000		Control																											0. I do not feel sad.	0. I am not particularly discouraged about the future.	0. I do not feel like a failure.	0. I get as much satisfaction out of things as I used to.	0 I don't feel particularly guilty	0. I don't feel I am being punished.
2022-03-29 10:57:46	2022-03-29 11:00:09	2022-03-29	collect:WFKQEJIq1wnHd6tQ		DKA001		Yes	Kaduna North	Hayin Banki	Ptf road	23	Female	Primary	Housewife	<15,000		Control																											0. I do not feel sad.	0. I am not particularly discouraged about the future.	0. I do not feel like a failure.	0. I get as much satisfaction out of things as I used to.	0 I don't feel particularly guilty	0. I don't feel I am being punished.
2022-03-29 11:19:01	2022-03-29 11:36:33	2022-03-29	collect:WFKQEJIq1wnHd6tQ		DKA001		Yes	Kaduna North	Hayin Banki	Barrack rd	46	Male	Koranic	Housewife	<15,000		Control																											0. I do not feel sad.	0. I am not particularly discouraged about the future.	0. I do not feel like a failure.	0. I get as much satisfaction out of things as I used to.	0 I don't feel particularly guilty	0. I don't feel I am being punished.
2022-03-29 11:42:05	2022-03-29 12:05:33	2022-03-29	collect:WFKQEJIq1wnHd6tQ		DKA001		Yes	Kaduna North	Hayin Banki	Yanshinkafa rd	22	Female	Secondary	Housewife	<15,000		Control																											0. I do not feel sad.	0. I am not particularly discouraged about the future.	0. I do not feel like a failure.	0. I get as much satisfaction out of things as I used to.	0 I don't feel particularly guilty	0. I don't feel I am being punished.
2022-03-29 12:06:51	2022-03-29 12:18:42	2022-03-29	collect:WFKQEJIq1wnHd6tQ		DKA001		Yes	Kaduna North	Hayin Banki	Yan shinkafa rd	30	Male	Tertiary	Unemployed	<15,000		Control																											0. I do not feel sad.	0. I am not particularly discouraged about the future.	0. I do not feel like a failure.	0. I get as much satisfaction out of things as I used to.	0 I don't feel particularly guilty	0. I don't feel I am being punished.
2022-03-29 12:38:49	2022-03-29 12:50:11	2022-03-29	collect:WFKQEJIq1wnHd6tQ		DKA001		Yes	Kaduna North	Hayin Banki	Layin sarki	26	Female	Secondary	Unemployed	<15,000		Control																											0. I do not feel sad.	0. I am not particularly discouraged about the future.	0. I do not feel like a failure.	0. I get as much satisfaction out of things as I used to.	0 I don't feel particularly guilty	0. I don't feel I am being punished.
2022-03-29 13:46:39	2022-03-29 13:59:37	2022-03-29	collect:WFKQEJIq1wnHd6tQ		DKA001		Yes	Kaduna North	Hayin Banki	Abba road	31	Male	Koranic	Petty trader	<15,000		Control																											0. I do not feel sad.	0. I am not particularly discouraged about the future.	0. I do not feel like a failure.	0. I get as much satisfaction out of things as I used to.	0 I don't feel particularly guilty	0. I don't feel I am being punished.
2022-03-29 13:04:32	2022-03-29 13:12:25	2022-03-29	collect:WFKQEJIq1wnHd6tQ		DKA001		Yes	Kaduna North	Hayin Banki	Hayin goburawa	30	Female	Secondary	Housewife	<15,000		Control																											0. I do not feel sad.	0. I am not particularly discouraged about the future.	1. I feel I have failed more than the average person.	0. I get as much satisfaction out of things as I used to.	0 I don't feel particularly guilty	0. I don't feel I am being punished.
2022-03-29 11:29:13	2022-03-29 11:31:32	2022-03-29	collect:GvZVDaeEave12GMo		DkA003		Yes	Kaduna North	Dadi Riba	Ibadan street	28	Male	Tertiary	Unemployed	<15,000		Control																											0. I do not feel sad.	0. I am not particularly discouraged about the future.	0. I do not feel like a failure.	0. I get as much satisfaction out of things as I used to.	0 I don't feel particularly guilty	0. I don't feel I am being punished.
2022-03-29 11:38:38	2022-03-29 11:41:29	2022-03-29	collect:GvZVDaeEave12GMo		DkA003		Yes	Kaduna North	Dadi Riba	Ibadan street	23	Male	Tertiary	Unemployed	<15,000		Control																											0. I do not feel sad.	0. I am not particularly discouraged about the future.	0. I do not feel like a failure.	0. I get as much satisfaction out of things as I used to.	0 I don't feel particularly guilty	0. I don't feel I am being punished.
2022-03-29 11:47:28	2022-03-29 11:51:31	2022-03-29	collect:GvZVDaeEave12GMo		KDA003		Yes	Kaduna North	Dadi Riba	Ibadan	21	Female	Secondary	Unemployed	<15,000		Control																											1. I feel sad	1. I feel discouraged about the future.	1. I feel I have failed more than the average person.	1. I don't enjoy things the way I used to.	1 I feel guilty a good part of the time.	1. I feel I may be punished.
2022-03-29 11:55:34	2022-03-29 11:59:45	2022-03-29	collect:GvZVDaeEave12GMo		KDA003		Yes	Kaduna North	Dadi Riba	Ibadan street	38	Female	Koranic	Housewife	<15,000		Control																											1. I feel sad	1. I feel discouraged about the future.	1. I feel I have failed more than the average person.	1. I don't enjoy things the way I used to.	1 I feel guilty a good part of the time.	1. I feel I may be punished.
2022-03-29 12:11:22	2022-03-29 12:20:30	2022-03-29	collect:GvZVDaeEave12GMo		KDA003		Yes	Kaduna North	Dadi Riba	Nupa rd	37	Female	Secondary	Unemployed	<15,000		Control																											1. I feel sad	1. I feel discouraged about the future.	1. I feel I have failed more than the average person.	1. I don't enjoy things the way I used to.	1 I feel guilty a good part of the time.	1. I feel I may be punished.
2022-03-29 12:22:10	2022-03-29 12:31:00	2022-03-29	collect:GvZVDaeEave12GMo		KDA003		Yes	Kaduna North	Dadi Riba	Nupa rd	38	Female	Secondary	Housewife	<15,000		Control																											0. I do not feel sad.	0. I am not particularly discouraged about the future.	0. I do not feel like a failure.	0. I get as much satisfaction out of things as I used to.	0 I don't feel particularly guilty	0. I don't feel I am being punished.
2022-03-29 12:33:15	2022-03-29 12:48:21	2022-03-29	collect:GvZVDaeEave12GMo		KDA003		Yes	Kaduna North	Dadi Riba	Nupa rd	40	Female	Secondary	Housewife	<15,000		Control																											0. I do not feel sad.	0. I am not particularly discouraged about the future.	0. I do not feel like a failure.	0. I get as much satisfaction out of things as I used to.	0 I don't feel particularly guilty	0. I don't feel I am being punished.
2022-03-29 12:55:47	2022-03-29 13:09:51	2022-03-29	collect:GvZVDaeEave12GMo		KDA003		Yes	Kaduna North	Dadi Riba	Nupa	28	Female	Tertiary	Unemployed	<15,000		Control																											1. I feel sad	1. I feel discouraged about the future.	1. I feel I have failed more than the average person.	1. I don't enjoy things the way I used to.	1 I feel guilty a good part of the time.	1. I feel I may be punished.
2022-03-29 13:15:01	2022-03-29 13:24:48	2022-03-29	collect:GvZVDaeEave12GMo		KDA008		Yes	Kaduna North	Dadi Riba	Nupa rd	13	Female	Secondary	Unemployed	<15,000		Control																											0. I do not feel sad.	0. I am not particularly discouraged about the future.	0. I do not feel like a failure.	0. I get as much satisfaction out of things as I used to.	0 I don't feel particularly guilty	0. I don't feel I am being punished.
2022-03-29 13:24:55	2022-03-29 13:38:31	2022-03-29	collect:GvZVDaeEave12GMo		KDA003		Yes	Kaduna North	Dadi Riba	Nupa rd	40	Female	Koranic	Housewife	<15,000		Control																											1. I feel sad	1. I feel discouraged about the future.	1. I feel I have failed more than the average person.	1. I don't enjoy things the way I used to.	1 I feel guilty a good part of the time.	1. I feel I may be punished.
2022-03-29 13:48:31	2022-03-29 13:55:52	2022-03-29	collect:GvZVDaeEave12GMo		KDA003		Yes	Kaduna North	Dadi Riba	Nupa rd	44	Male	Tertiary	Private sector worker	20,000 to 24,000		Control																											1. I feel sad	1. I feel discouraged about the future.	1. I feel I have failed more than the average person.	1. I don't enjoy things the way I used to.	1 I feel guilty a good part of the time.	1. I feel I may be punished.
2022-03-29 13:58:16	2022-03-29 14:04:25	2022-03-29	354450114380321		DKA002		Yes	Kaduna North	Unguwar Rimi	Shehu Shagari Close	28	Male	Koranic	Petty trader	15,000 to 19,000		Control																											0. I do not feel sad.	0. I am not particularly discouraged about the future.	0. I do not feel like a failure.	0. I get as much satisfaction out of things as I used to.	0 I don't feel particularly guilty	0. I don't feel I am being punished.
2022-03-30 08:46:04	2022-03-30 08:47:36	2022-03-30	be14abc2afea0de5		Dka004		Yes	Kaduna North	Kawo	Limanci road	30	Female	Primary	Housewife	<15,000		Control																											0. I do not feel sad.	0. I am not particularly discouraged about the future.	0. I do not feel like a failure.	0. I get as much satisfaction out of things as I used to.	0 I don't feel particularly guilty	0. I don't feel I am being punished.
2022-03-30 09:55:40	2022-03-30 09:56:59	2022-03-30	be14abc2afea0de5		Dka004		Yes	Kaduna North	Kawo	Hayin Banki road	24	Male	Secondary	Unemployed	<15,000		Control																											0. I do not feel sad.	0. I am not particularly discouraged about the future.	0. I do not feel like a failure.	0. I get as much satisfaction out of things as I used to.	0 I don't feel particularly guilty	0. I don't feel I am being punished.
2022-03-30 10:44:22	2022-03-30 10:45:51	2022-03-30	be14abc2afea0de5		Dka004		Yes	Kaduna North	Kabala	Hayin naiya	68	Female	Primary	Housewife	<15,000		Control																											0. I do not feel sad.	0. I am not particularly discouraged about the future.	0. I do not feel like a failure.	0. I get as much satisfaction out of things as I used to.	0 I don't feel particularly guilty	0. I don't feel I am being punished.
2022-03-30 08:52:09	2022-03-30 08:54:47	2022-03-30	354450114380321		DKA002		Yes	Kaduna North	Sardauna	Bungudu Road	26	Male	Koranic	Petty trader	15,000 to 19,000		Control																											1. I feel sad	1. I feel discouraged about the future.	0. I do not feel like a failure.	0. I get as much satisfaction out of things as I used to.	0 I don't feel particularly guilty	0. I don't feel I am being punished.
2022-03-30 08:32:16	2022-03-30 08:36:17	2022-03-30	354450114380321		DKA002		Yes	Kaduna North	Sardauna	Abuja Road	37	Female	Tertiary	Housewife	<15,000		Control																											0. I do not feel sad.	0. I am not particularly discouraged about the future.	0. I do not feel like a failure.	0. I get as much satisfaction out of things as I used to.	0 I don't feel particularly guilty	0. I don't feel I am being punished.
2022-03-30 09:26:29	2022-03-30 09:31:17	2022-03-30	354450114380321		DKA002		Yes	Kaduna North	Sardauna	Damask Road	41	Female	Koranic	Housewife	<15,000		Control																											0. I do not feel sad.	0. I am not particularly discouraged about the future.	0. I do not feel like a failure.	0. I get as much satisfaction out of things as I used to.	0 I don't feel particularly guilty	0. I don't feel I am being punished.
2022-03-30 10:03:09	2022-03-30 10:06:25	2022-03-30	354450114380321		DKA002		Yes	Kaduna North	Sardauna	Damask Road	23	Male	Koranic	Unemployed	<15,000		Control																											1. I feel sad	0. I am not particularly discouraged about the future.	0. I do not feel like a failure.	0. I get as much satisfaction out of things as I used to.	0 I don't feel particularly guilty	0. I don't feel I am being punished.
2022-03-30 10:40:04	2022-03-30 10:48:25	2022-03-30	354450114380321		DKA002		Yes	Kaduna North	Sardauna	Offa Road	48	Female	Koranic	Housewife	<15,000		Control																											0. I do not feel sad.	0. I am not particularly discouraged about the future.	0. I do not feel like a failure.	0. I get as much satisfaction out of things as I used to.	0 I don't feel particularly guilty	0. I don't feel I am being punished.
2022-03-30 12:10:16	2022-03-30 12:15:38	2022-03-30	354450114380321		DKA002		Yes	Kaduna North	Sardauna	Wuahishi Road	38	Male	Tertiary	Private sector worker	30,000 and above		Control																											0. I do not feel sad.	0. I am not particularly discouraged about the future.	0. I do not feel like a failure.	0. I get as much satisfaction out of things as I used to.	0 I don't feel particularly guilty	0. I don't feel I am being punished.
2022-03-30 11:21:07	2022-03-30 11:22:29	2022-03-30	be14abc2afea0de5		Dka004		Yes	Kaduna North	Kawo	Kawo road	38	Male	Secondary	Big time trader	20,000 to 24,000		Control																											0. I do not feel sad.	0. I am not particularly discouraged about the future.	0. I do not feel like a failure.	0. I get as much satisfaction out of things as I used to.	0 I don't feel particularly guilty	0. I don't feel I am being punished.
2022-03-30 12:18:12	2022-03-30 12:21:13	2022-03-30	be14abc2afea0de5		Dka004		Yes	Kaduna North	Kawo	Lafiya road	36	Male	Secondary	Petty trader	15,000 to 19,000		Control																											1. I feel sad	1. I feel discouraged about the future.	1. I feel I have failed more than the average person.	1. I don't enjoy things the way I used to.	1 I feel guilty a good part of the time.	1. I feel I may be punished.
2022-03-30 13:14:46	2022-03-30 13:16:43	2022-03-30	be14abc2afea0de5		Dka004		Yes	Kaduna North	Unguwar Sarki	Barade road	27	Female	Primary	Unemployed	<15,000		Control																											0. I do not feel sad.	0. I am not particularly discouraged about the future.	0. I do not feel like a failure.	0. I get as much satisfaction out of things as I used to.	0 I don't feel particularly guilty	0. I don't feel I am being punished.
2022-03-30 13:19:24	2022-03-30 13:21:06	2022-03-30	be14abc2afea0de5		Dka004		Yes	Kaduna North	Unguwar Sarki	Suttan Bello road	29	Female	Primary	Unemployed	<15,000		Control																											1. I feel sad	1. I feel discouraged about the future.	1. I feel I have failed more than the average person.	1. I don't enjoy things the way I used to.	1 I feel guilty a good part of the time.	1. I feel I may be punished.
2022-03-30 09:27:37	2022-03-30 09:38:37	2022-03-30	358008108404105		DKA005		Yes	Kaduna North	Unguwan Dosa	School road	45	Male	Tertiary	Government worker	30,000 and above		Control																											2. I am sad all the time and I can't snap out of it.	2. I feel I have nothing to look forward to.	3. I feel I am a complete failure as a person.	3. I am dissatisfied or bored with everything.	3 I feel guilty all of the time.	3. I feel I am being punished.
2022-03-30 09:54:20	2022-03-30 10:09:07	2022-03-30	358008108404105		DkA005		Yes	Kaduna North	Unguwan Dosa	School road	28	Male	Koranic	Petty trader	20,000 to 24,000		Control																											2. I am sad all the time and I can't snap out of it.	2. I feel I have nothing to look forward to.	2. As I look back on my life, all I can see is a lot of failures.	2. I don't get real satisfaction out of anything anymore.	2 I feel quite guilty most of the time.	2. I expect to be punished.
2022-03-30 10:21:19	2022-03-30 10:30:26	2022-03-30	358008108404105		DkA005		Yes	Kaduna North	Unguwan Dosa	School road	37	Female	Primary	Housewife	<15,000		Control																											0. I do not feel sad.	0. I am not particularly discouraged about the future.	0. I do not feel like a failure.	0. I get as much satisfaction out of things as I used to.	0 I don't feel particularly guilty	0. I don't feel I am being punished.
2022-03-30 11:12:32	2022-03-30 11:49:36	2022-03-30	358008108404105		DKA005		Yes	Kaduna North	Unguwan Dosa	Rock road	31	Male	Primary	Private sector worker	30,000 and above		Control																											2. I am sad all the time and I can't snap out of it.	2. I feel I have nothing to look forward to.	3. I feel I am a complete failure as a person.	2. I don't get real satisfaction out of anything anymore.	2 I feel quite guilty most of the time.	1. I feel I may be punished.
2022-03-30 12:06:20	2022-03-30 12:25:37	2022-03-30	358008108404105		DKA005		Yes	Kaduna North	Unguwan Dosa	Rock road	37	Male	Koranic	Petty trader	20,000 to 24,000		Control																											3. I am so sad and unhappy that I can't stand it.	3. I feel the future is hopeless and that things cannot improve.	2. As I look back on my life, all I can see is a lot of failures.	3. I am dissatisfied or bored with everything.	3 I feel guilty all of the time.	3. I feel I am being punished.
2022-03-30 12:42:15	2022-03-30 12:53:31	2022-03-30	354450114380321		DKA002		Yes	Kaduna North	Sardauna	Zaria Road	38	Male	Tertiary	Unemployed	<15,000		Control																											1. I feel sad	1. I feel discouraged about the future.	0. I do not feel like a failure.	1. I don't enjoy things the way I used to.	0 I don't feel particularly guilty	0. I don't feel I am being punished.
2022-03-30 13:32:15	2022-03-30 13:38:24	2022-03-30	354450114380321		DKA002		Yes	Kaduna North	Sardauna	Namadi Close	25	Male	Secondary	Unemployed	<15,000		Control																											0. I do not feel sad.	0. I am not particularly discouraged about the future.	0. I do not feel like a failure.	0. I get as much satisfaction out of things as I used to.	0 I don't feel particularly guilty	0. I don't feel I am being punished.
2022-03-30 12:16:56	2022-03-30 12:19:31	2022-03-30	collect:WFKQEJIq1wnHd6tQ		DKA001		Yes	Kaduna North	Maiburiji	Jos rd	32	Female	Secondary	Private sector worker	20,000 to 24,000		Control																											0. I do not feel sad.	0. I am not particularly discouraged about the future.	0. I do not feel like a failure.	0. I get as much satisfaction out of things as I used to.	0 I don't feel particularly guilty	0. I don't feel I am being punished.
2022-03-30 12:48:05	2022-03-30 13:06:13	2022-03-30	collect:WFKQEJIq1wnHd6tQ		DKA001		Yes	Kaduna North	Maiburiji	Warri street	18	Male	Secondary	Unemployed	<15,000		Control																											0. I do not feel sad.	0. I am not particularly discouraged about the future.	0. I do not feel like a failure.	0. I get as much satisfaction out of things as I used to.	0 I don't feel particularly guilty	0. I don't feel I am being punished.
2022-03-30 13:54:09	2022-03-30 13:55:42	2022-03-30	collect:WFKQEJIq1wnHd6tQ		DKA001		Yes	Kaduna North	Maiburiji	Warri street	52	Female	Koranic	Housewife	<15,000		Control																											0. I do not feel sad.	0. I am not particularly discouraged about the future.	0. I do not feel like a failure.	0. I get as much satisfaction out of things as I used to.	0 I don't feel particularly guilty	0. I don't feel I am being punished.
2022-03-30 14:06:52	2022-03-30 14:41:27	2022-03-30	collect:WFKQEJIq1wnHd6tQ		DKA001		Yes	Kaduna North	Maiburiji	Warri street	28	Male	Secondary	Private sector worker	15,000 to 19,000		Control																											0. I do not feel sad.	0. I am not particularly discouraged about the future.	0. I do not feel like a failure.	0. I get as much satisfaction out of things as I used to.	0 I don't feel particularly guilty	0. I don't feel I am being punished.
2022-03-30 15:13:26	2022-03-30 15:53:16	2022-03-30	collect:WFKQEJIq1wnHd6tQ		DKA001		Yes	Kaduna North	Maiburiji	Calabar street	18	Male	Secondary	Unemployed	<15,000		Control																											0. I do not feel sad.	0. I am not particularly discouraged about the future.	0. I do not feel like a failure.	0. I get as much satisfaction out of things as I used to.	0 I don't feel particularly guilty	0. I don't feel I am being punished.
2022-03-31 08:53:25	2022-03-31 08:54:45	2022-03-31	be14abc2afea0de5		Dka004		Yes	Kaduna North	Unguwar Sarki	Unguwan doki	30	Female	Primary	Petty trader	15,000 to 19,000		Control																											0. I do not feel sad.	0. I am not particularly discouraged about the future.	0. I do not feel like a failure.	0. I get as much satisfaction out of things as I used to.	0 I don't feel particularly guilty	0. I don't feel I am being punished.
2022-03-31 09:50:51	2022-03-31 09:52:12	2022-03-31	be14abc2afea0de5		Dka004		Yes	Kaduna North	Unguwar Sarki	Marnuna road	26	Male	Secondary	Unemployed	<15,000		Control																											0. I do not feel sad.	0. I am not particularly discouraged about the future.	0. I do not feel like a failure.	0. I get as much satisfaction out of things as I used to.	0 I don't feel particularly guilty	0. I don't feel I am being punished.
2022-03-31 08:25:18	2022-03-31 08:28:20	2022-03-31	354450114380321		DKA002		Yes	Kaduna North	Unguwar Rimi	Umoru Road	32	Female	Koranic	Housewife	<15,000		Control																											0. I do not feel sad.	0. I am not particularly discouraged about the future.	0. I do not feel like a failure.	0. I get as much satisfaction out of things as I used to.	0 I don't feel particularly guilty	0. I don't feel I am being punished.
2022-03-31 09:36:12	2022-03-31 09:40:20	2022-03-31	354450114380321		DKA002		Yes	Kaduna North	Sardauna	Arochukwu Road	26	Female	Koranic	Housewife	<15,000		Control																											0. I do not feel sad.	0. I am not particularly discouraged about the future.	0. I do not feel like a failure.	0. I get as much satisfaction out of things as I used to.	0 I don't feel particularly guilty	0. I don't feel I am being punished.
2022-03-31 09:54:14	2022-03-31 09:58:24	2022-03-31	354450114380321		DKA002		Yes	Kaduna North	Sardauna	Dange Road	31	Male	Secondary	Unemployed	<15,000		Control																											1. I feel sad	0. I am not particularly discouraged about the future.	0. I do not feel like a failure.	0. I get as much satisfaction out of things as I used to.	0 I don't feel particularly guilty	0. I don't feel I am being punished.
2022-03-31 10:37:19	2022-03-31 10:42:23	2022-03-31	354450114380321		DKA002		Yes	Kaduna North	Sardauna	Abuja Road	43	Male	Koranic	Petty trader	25,000 to 29,000		Control																											0. I do not feel sad.	0. I am not particularly discouraged about the future.	0. I do not feel like a failure.	0. I get as much satisfaction out of things as I used to.	0 I don't feel particularly guilty	0. I don't feel I am being punished.
2022-03-31 10:05:00	2022-03-31 10:23:52	2022-03-31	358008108404105		DKA005		Yes	Kaduna North	Unguwan Dosa	Rock road	29	Male	Tertiary	Private sector worker	30,000 and above		Control																											1. I feel sad	1. I feel discouraged about the future.	1. I feel I have failed more than the average person.	1. I don't enjoy things the way I used to.	1 I feel guilty a good part of the time.	1. I feel I may be punished.
2022-03-31 12:16:52	2022-03-31 12:17:57	2022-03-31	be14abc2afea0de5		Dka004		Yes	Kaduna North	Unguwar Sarki	Kankiya road	19	Female	Secondary	Petty trader	15,000 to 19,000		Control																											0. I do not feel sad.	0. I am not particularly discouraged about the future.	0. I do not feel like a failure.	0. I get as much satisfaction out of things as I used to.	0 I don't feel particularly guilty	0. I don't feel I am being punished.
2022-03-31 12:22:06	2022-03-31 12:23:21	2022-03-31	be14abc2afea0de5		Dka004		Yes	Kaduna North	Unguwar Sarki	Yafida road	60	Male	Secondary	Unemployed	<15,000		Control																											1. I feel sad	1. I feel discouraged about the future.	1. I feel I have failed more than the average person.	1. I don't enjoy things the way I used to.	1 I feel guilty a good part of the time.	1. I feel I may be punished.
2022-03-31 10:57:57	2022-03-31 11:02:34	2022-03-31	358008108404105		DKA005		Yes	Kaduna North	Unguwan Dosa	Rock road	25	Male	Tertiary	Big time trader	30,000 and above		Control																											2. I am sad all the time and I can't snap out of it.	2. I feel I have nothing to look forward to.	2. As I look back on my life, all I can see is a lot of failures.	2. I don't get real satisfaction out of anything anymore.	2 I feel quite guilty most of the time.	2. I expect to be punished.
2022-03-31 11:50:59	2022-03-31 12:09:08	2022-03-31	358008108404105		DKA005		Yes	Kaduna North	Unguwan Dosa	Isyaka road	43	Male	Tertiary	Government worker	30,000 and above		Control																											1. I feel sad	0. I am not particularly discouraged about the future.	0. I do not feel like a failure.	1. I don't enjoy things the way I used to.	0 I don't feel particularly guilty	0. I don't feel I am being punished.
2022-03-31 11:47:12	2022-03-31 11:53:43	2022-03-31	354450114380321		DKA002		Yes	Kaduna North	Shaba	Ahmadu Bello Way	36	Female	Tertiary	Unemployed	<15,000		Control																											1. I feel sad	1. I feel discouraged about the future.	0. I do not feel like a failure.	1. I don't enjoy things the way I used to.	0 I don't feel particularly guilty	0. I don't feel I am being punished.
2022-03-31 00:26:17	2022-03-31 12:33:46	2022-03-31	354450114380321		DKA002		Yes	Kaduna North	Shaba	Jos Road	42	Female	Koranic	Housewife	<15,000		Control																											0. I do not feel sad.	0. I am not particularly discouraged about the future.	0. I do not feel like a failure.	0. I get as much satisfaction out of things as I used to.	0 I don't feel particularly guilty	0. I don't feel I am being punished.
2022-03-31 12:59:26	2022-03-31 13:05:20	2022-03-31	354450114380321		DKA002		Yes	Kaduna North	Shaba	Jos Road by Abeaokuta street	25	Female	Koranic	Housewife	<15,000		Control																											0. I do not feel sad.	0. I am not particularly discouraged about the future.	0. I do not feel like a failure.	0. I get as much satisfaction out of things as I used to.	0 I don't feel particularly guilty	0. I don't feel I am being punished.
2022-03-31 13:40:30	2022-03-31 13:41:38	2022-03-31	be14abc2afea0de5		Dka004		Yes	Kaduna North	Unguwar Sarki	Garkuwa road	15	Male	Secondary	Petty trader	<15,000		Control																											0. I do not feel sad.	0. I am not particularly discouraged about the future.	0. I do not feel like a failure.	0. I get as much satisfaction out of things as I used to.	0 I don't feel particularly guilty	0. I don't feel I am being punished.
2022-03-31 13:49:24	2022-03-31 13:56:32	2022-03-31	354450114380321		DKA002		Yes	Kaduna North	Shaba	Gombe Road	34	Female	Koranic	Housewife	<15,000		Control																											1. I feel sad	1. I feel discouraged about the future.	0. I do not feel like a failure.	1. I don't enjoy things the way I used to.	0 I don't feel particularly guilty	0. I don't feel I am being punished.
2022-03-31 13:11:51	2022-03-31 13:14:17	2022-03-31	collect:GvZVDaeEave12GMo		KDA003		Yes	Kaduna North	Unguwar Shanu	Lagos street	15	Female	Secondary	Unemployed	<15,000		Control																											0. I do not feel sad.	0. I am not particularly discouraged about the future.	0. I do not feel like a failure.	0. I get as much satisfaction out of things as I used to.	0 I don't feel particularly guilty	0. I don't feel I am being punished.
2022-03-31 13:18:44	2022-03-31 13:21:22	2022-03-31	collect:GvZVDaeEave12GMo		KDA003		Yes	Kaduna North	Unguwar Shanu	Lagos street	21	Female	Secondary	Unemployed	<15,000		Control																											1. I feel sad	1. I feel discouraged about the future.	1. I feel I have failed more than the average person.	1. I don't enjoy things the way I used to.	1 I feel guilty a good part of the time.	1. I feel I may be punished.
2022-03-31 12:52:15	2022-03-31 12:58:55	2022-03-31	collect:GvZVDaeEave12GMo		KDA003		Yes	Kaduna North	Unguwar Shanu	Duste Close	40	Female	Secondary	Housewife	<15,000		Control																											0. I do not feel sad.	0. I am not particularly discouraged about the future.	0. I do not feel like a failure.	0. I get as much satisfaction out of things as I used to.	0 I don't feel particularly guilty	0. I don't feel I am being punished.
2022-03-31 13:01:53	2022-03-31 13:08:37	2022-03-31	collect:GvZVDaeEave12GMo		KDA003		Yes	Kaduna North	Unguwar Shanu	Duste Close	28	Male	Secondary	Unemployed	<15,000		Control																											1. I feel sad	1. I feel discouraged about the future.	1. I feel I have failed more than the average person.	1. I don't enjoy things the way I used to.	1 I feel guilty a good part of the time.	1. I feel I may be punished.
2022-03-31 12:28:59	2022-03-31 12:31:15	2022-03-31	collect:GvZVDaeEave12GMo		KDA003		Yes	Kaduna North	Unguwar Shanu	Dusts close	32	Female	Secondary	Housewife	<15,000		Control																											0. I do not feel sad.	0. I am not particularly discouraged about the future.	0. I do not feel like a failure.	0. I get as much satisfaction out of things as I used to.	0 I don't feel particularly guilty	0. I don't feel I am being punished.
2022-04-01 07:34:26	2022-04-01 07:35:43	2022-04-01	be14abc2afea0de5		Dka004		Yes	Kaduna North	Unguwar Sarki	Safana road	37	Female	Secondary	Housewife	<15,000		Control																											0. I do not feel sad.	0. I am not particularly discouraged about the future.	0. I do not feel like a failure.	0. I get as much satisfaction out of things as I used to.	0 I don't feel particularly guilty	0. I don't feel I am being punished.
2022-04-01 09:09:23	2022-04-01 09:10:24	2022-04-01	be14abc2afea0de5		Dka004		Yes	Kaduna North	Unguwar Sarki	Shanono street	25	Male	Secondary	Unemployed	<15,000		Control																											0. I do not feel sad.	0. I am not particularly discouraged about the future.	0. I do not feel like a failure.	0. I get as much satisfaction out of things as I used to.	0 I don't feel particularly guilty	0. I don't feel I am being punished.
2022-04-01 08:39:14	2022-04-01 08:43:56	2022-04-01	354450114380321		DKA002		Yes	Kaduna North	Shaba	Jos Road by Abeaokuta	39	Female	Koranic	Housewife	<15,000		Control																											0. I do not feel sad.	0. I am not particularly discouraged about the future.	0. I do not feel like a failure.	0. I get as much satisfaction out of things as I used to.	0 I don't feel particularly guilty	0. I don't feel I am being punished.
2022-04-01 09:14:25	2022-04-01 09:20:57	2022-04-01	354450114380321		DKA002		Yes	Kaduna North	Shaba	Jos Road	25	Female	Koranic	Housewife	<15,000		Control																											0. I do not feel sad.	0. I am not particularly discouraged about the future.	0. I do not feel like a failure.	0. I get as much satisfaction out of things as I used to.	0 I don't feel particularly guilty	0. I don't feel I am being punished.
2022-04-01 09:09:14	2022-04-01 09:49:23	2022-04-01	354450114380321		DKA002		Yes	Kaduna North	Shaba	Jos Road	49	Female	Koranic	Housewife	<15,000		Control																											0. I do not feel sad.	0. I am not particularly discouraged about the future.	0. I do not feel like a failure.	0. I get as much satisfaction out of things as I used to.	0 I don't feel particularly guilty	0. I don't feel I am being punished.
2022-04-01 10:25:54	2022-04-01 10:30:19	2022-04-01	354450114380321		DKA002		Yes	Kaduna North	Shaba	Ahmadu Bello Way	32	Female	Koranic	Housewife	<15,000		Control																											0. I do not feel sad.	0. I am not particularly discouraged about the future.	0. I do not feel like a failure.	0. I get as much satisfaction out of things as I used to.	0 I don't feel particularly guilty	0. I don't feel I am being punished.
2022-04-01 10:58:23	2022-04-01 11:05:46	2022-04-01	354450114380321		DKA002		Yes	Kaduna North	Shaba	Bida Road by Abeaokuta street	46	Male	Koranic	Petty trader	25,000 to 29,000		Control																											1. I feel sad	1. I feel discouraged about the future.	0. I do not feel like a failure.	0. I get as much satisfaction out of things as I used to.	0 I don't feel particularly guilty	0. I don't feel I am being punished.
2022-04-01 11:33:11	2022-04-01 11:39:17	2022-04-01	354450114380321		DKA002		Yes	Kaduna North	Shaba	Daura Road	52	Male	Koranic	Petty trader	20,000 to 24,000		Control																											1. I feel sad	1. I feel discouraged about the future.	0. I do not feel like a failure.	0. I get as much satisfaction out of things as I used to.	0 I don't feel particularly guilty	0. I don't feel I am being punished.
2022-04-01 09:42:13	2022-04-01 09:43:25	2022-04-01	be14abc2afea0de5		Dka004		Yes	Kaduna North	Unguwar Sarki	Dogan dawa	45	Female	Secondary	Unemployed	15,000 to 19,000		Control																											0. I do not feel sad.	0. I am not particularly discouraged about the future.	0. I do not feel like a failure.	0. I get as much satisfaction out of things as I used to.	0 I don't feel particularly guilty	0. I don't feel I am being punished.
2022-04-01 10:44:06	2022-04-01 11:01:35	2022-04-01	be14abc2afea0de5		Dka004		Yes	Kaduna North	Unguwar Sarki	Suttan road	19	Female	Secondary	Unemployed	<15,000		Control																											1. I feel sad	0. I am not particularly discouraged about the future.	0. I do not feel like a failure.	0. I get as much satisfaction out of things as I used to.	0 I don't feel particularly guilty	0. I don't feel I am being punished.
2022-04-01 12:43:11	2022-04-01 12:53:20	2022-04-01	354450114380321		DKA002		Yes	Kaduna North	Shaba	Nupe Road	37	Female	Koranic	Petty trader	20,000 to 24,000		Control																											0. I do not feel sad.	0. I am not particularly discouraged about the future.	0. I do not feel like a failure.	0. I get as much satisfaction out of things as I used to.	0 I don't feel particularly guilty	0. I don't feel I am being punished.
2022-04-01 13:47:16	2022-04-01 13:55:19	2022-04-01	354450114380321		DKA002		Yes	Kaduna North	Shaba	Ibadan street	56	Female	Koranic	Housewife	<15,000		Control																											1. I feel sad	1. I feel discouraged about the future.	0. I do not feel like a failure.	1. I don't enjoy things the way I used to.	0 I don't feel particularly guilty	0. I don't feel I am being punished.
2022-04-01 09:01:29	2022-04-01 09:40:58	2022-04-01	358008108404105		DKA005		Yes	Kaduna North	Unguwan Dosa	Isyaka road	20	Male	Secondary	Petty trader	20,000 to 24,000		Control																											2. I am sad all the time and I can't snap out of it.	2. I feel I have nothing to look forward to.	2. As I look back on my life, all I can see is a lot of failures.	2. I don't get real satisfaction out of anything anymore.	2 I feel quite guilty most of the time.	2. I expect to be punished.
2022-04-01 10:16:01	2022-04-01 10:54:03	2022-04-01	358008108404105		DKA005		Yes	Kaduna North	Unguwan Dosa	Isyaka road	27	Male	Secondary	Private sector worker	25,000 to 29,000		Control																											0. I do not feel sad.	1. I feel discouraged about the future.	1. I feel I have failed more than the average person.	1. I don't enjoy things the way I used to.	1 I feel guilty a good part of the time.	0. I don't feel I am being punished.
2022-04-01 10:30:12	2022-04-01 11:59:00	2022-04-01	358008108404105		DKA005		Yes	Kaduna North	Unguwan Dosa	Colleg road	50	Male	Tertiary	Government worker	30,000 and above		Control																											1. I feel sad	1. I feel discouraged about the future.	1. I feel I have failed more than the average person.	1. I don't enjoy things the way I used to.	1 I feel guilty a good part of the time.	1. I feel I may be punished.
2022-04-01 13:45:33	2022-04-01 13:51:55	2022-04-01	collect:GvZVDaeEave12GMo		KDA003		Yes	Kaduna North	Unguwar Shanu	Lagos Street	18	Female	Secondary	Unemployed	<15,000		Control																											0. I do not feel sad.	0. I am not particularly discouraged about the future.	0. I do not feel like a failure.	0. I get as much satisfaction out of things as I used to.	0 I don't feel particularly guilty	0. I don't feel I am being punished.
2022-04-04 08:25:36	2022-04-04 08:32:19	2022-04-04	collect:WFKQEJIq1wnHd6tQ		DKA001		Yes	Kaduna North	Maiburiji	Gwandu road	28	Male	Tertiary	Private sector worker	20,000 to 24,000		Control																											0. I do not feel sad.	0. I am not particularly discouraged about the future.	0. I do not feel like a failure.	0. I get as much satisfaction out of things as I used to.	0 I don't feel particularly guilty	0. I don't feel I am being punished.
2022-04-04 09:05:32	2022-04-04 09:07:22	2022-04-04	collect:WFKQEJIq1wnHd6tQ		DKA001		Yes	Kaduna North	Maiburiji	Gwandu road	20	Female	Secondary	Housewife	<15,000		Control																											0. I do not feel sad.	0. I am not particularly discouraged about the future.	0. I do not feel like a failure.	0. I get as much satisfaction out of things as I used to.	0 I don't feel particularly guilty	0. I don't feel I am being punished.
2022-04-04 09:07:35	2022-04-04 09:15:29	2022-04-04	collect:WFKQEJIq1wnHd6tQ		DKA001		Yes	Kaduna North	Maiburiji	Calabar street	40	Male	Koranic	Petty trader	25,000 to 29,000		Control																											0. I do not feel sad.	0. I am not particularly discouraged about the future.	0. I do not feel like a failure.	0. I get as much satisfaction out of things as I used to.	0 I don't feel particularly guilty	0. I don't feel I am being punished.
2022-04-04 09:21:20	2022-04-04 09:25:44	2022-04-04	collect:WFKQEJIq1wnHd6tQ		DKA001		Yes	Kaduna North	Maiburiji	Jos road	18	Female	Secondary	Unemployed	<15,000		Control																											0. I do not feel sad.	0. I am not particularly discouraged about the future.	0. I do not feel like a failure.	0. I get as much satisfaction out of things as I used to.	0 I don't feel particularly guilty	0. I don't feel I am being punished.
2022-04-04 09:29:22	2022-04-04 09:35:53	2022-04-04	collect:WFKQEJIq1wnHd6tQ		DKA001		Yes	Kaduna North	Maiburiji	Jos road	23	Male	Primary	Unemployed	<15,000		Control																											0. I do not feel sad.	0. I am not particularly discouraged about the future.	0. I do not feel like a failure.	0. I get as much satisfaction out of things as I used to.	0 I don't feel particularly guilty	0. I don't feel I am being punished.
2022-04-04 09:39:12	2022-04-04 09:50:58	2022-04-04	collect:WFKQEJIq1wnHd6tQ		DKA001		Yes	Kaduna North	Maiburiji	Jos road	37	Male	Tertiary	Government worker	30,000 and above		Control																											0. I do not feel sad.	0. I am not particularly discouraged about the future.	0. I do not feel like a failure.	0. I get as much satisfaction out of things as I used to.	0 I don't feel particularly guilty	0. I don't feel I am being punished.
2022-04-05 08:38:36	2022-04-05 08:42:09	2022-04-05	collect:WFKQEJIq1wnHd6tQ		DKA001		Yes	Kaduna North	Kabala	Kasupda quarters	17	Female	Primary	Unemployed	<15,000		Control																											0. I do not feel sad.	0. I am not particularly discouraged about the future.	0. I do not feel like a failure.	0. I get as much satisfaction out of things as I used to.	0 I don't feel particularly guilty	0. I don't feel I am being punished.
2022-04-05 08:42:19	2022-04-05 09:07:12	2022-04-05	collect:WFKQEJIq1wnHd6tQ		DKA001		Yes	Kaduna North	Kabala	PTS barrack	28	Female	Tertiary	Housewife	<15,000		Control																											0. I do not feel sad.	0. I am not particularly discouraged about the future.	0. I do not feel like a failure.	0. I get as much satisfaction out of things as I used to.	0 I don't feel particularly guilty	0. I don't feel I am being punished.
2022-04-05 09:07:47	2022-04-05 09:18:14	2022-04-05	collect:WFKQEJIq1wnHd6tQ		DKA001		Yes	Kaduna North	Kabala	PTS barrack	28	Female	Secondary	Government worker	30,000 and above		Control																											0. I do not feel sad.	0. I am not particularly discouraged about the future.	0. I do not feel like a failure.	0. I get as much satisfaction out of things as I used to.	0 I don't feel particularly guilty	0. I don't feel I am being punished.
2022-04-05 10:02:37	2022-04-05 10:10:06	2022-04-05	collect:WFKQEJIq1wnHd6tQ		DKA001		Yes	Kaduna North	Kabala	Market road	40	Female	Koranic	Housewife	<15,000		Control																											0. I do not feel sad.	0. I am not particularly discouraged about the future.	0. I do not feel like a failure.	0. I get as much satisfaction out of things as I used to.	0 I don't feel particularly guilty	0. I don't feel I am being punished.
2022-04-05 10:22:24	2022-04-05 10:30:47	2022-04-05	collect:WFKQEJIq1wnHd6tQ		DKA001		Yes	Kaduna North	Kabala	General pump	17	Male	Primary	Petty trader	20,000 to 24,000		Control																											0. I do not feel sad.	0. I am not particularly discouraged about the future.	0. I do not feel like a failure.	0. I get as much satisfaction out of things as I used to.	0 I don't feel particularly guilty	0. I don't feel I am being punished.
2022-04-05 10:48:57	2022-04-05 10:57:56	2022-04-05	collect:WFKQEJIq1wnHd6tQ		DKA001		Yes	Kaduna North	Kabala	Dahiru close	19	Female	Primary	Housewife	<15,000		Control																											0. I do not feel sad.	0. I am not particularly discouraged about the future.	0. I do not feel like a failure.	0. I get as much satisfaction out of things as I used to.	0 I don't feel particularly guilty	0. I don't feel I am being punished.
2022-04-05 11:16:28	2022-04-05 11:23:54	2022-04-05	collect:WFKQEJIq1wnHd6tQ		DKA001		Yes	Kaduna North	Kabala	Layin mai anguwa k/costain	19	Female	Primary	Housewife	<15,000		Control																											0. I do not feel sad.	0. I am not particularly discouraged about the future.	0. I do not feel like a failure.	0. I get as much satisfaction out of things as I used to.	0 I don't feel particularly guilty	0. I don't feel I am being punished.
2022-04-05 12:00:20	2022-04-05 12:16:49	2022-04-05	collect:WFKQEJIq1wnHd6tQ		DKA001		Yes	Kaduna North	Kabala	Layin sarki k/doki	27	Female	Secondary	Housewife	<15,000		Control																											0. I do not feel sad.	0. I am not particularly discouraged about the future.	0. I do not feel like a failure.	0. I get as much satisfaction out of things as I used to.	0 I don't feel particularly guilty	0. I don't feel I am being punished.
2022-04-05 12:33:29	2022-04-05 12:47:39	2022-04-05	collect:WFKQEJIq1wnHd6tQ		DKA001		Yes	Kaduna North	Kabala	40	40	Male	Tertiary	Government worker	30,000 and above		Control																											0. I do not feel sad.	0. I am not particularly discouraged about the future.	0. I do not feel like a failure.	0. I get as much satisfaction out of things as I used to.	0 I don't feel particularly guilty	0. I don't feel I am being punished.
2022-04-05 13:02:05	2022-04-05 13:10:26	2022-04-05	collect:WFKQEJIq1wnHd6tQ		DKA001		Yes	Kaduna North	Kabala	Kwalbati road	25	Male	Secondary	Unemployed	<15,000		Control																											0. I do not feel sad.	0. I am not particularly discouraged about the future.	0. I do not feel like a failure.	0. I get as much satisfaction out of things as I used to.	0 I don't feel particularly guilty	0. I don't feel I am being punished.
2022-04-05 13:29:00	2022-04-05 13:54:16	2022-04-05	collect:WFKQEJIq1wnHd6tQ		DKA001		Yes	Kaduna North	Kabala	Giginya road	38	Male	Secondary	Private sector worker	25,000 to 29,000		Control																											0. I do not feel sad.	0. I am not particularly discouraged about the future.	0. I do not feel like a failure.	0. I get as much satisfaction out of things as I used to.	0 I don't feel particularly guilty	0. I don't feel I am being punished.
2022-04-05 11:35:48	2022-04-05 11:43:32	2022-04-05	collect:WFKQEJIq1wnHd6tQ		DKA001		Yes	Kaduna North	Kabala	Layin bola	16	Male	Primary	Unemployed	<15,000		Control																											0. I do not feel sad.	0. I am not particularly discouraged about the future.	0. I do not feel like a failure.	0. I get as much satisfaction out of things as I used to.	0 I don't feel particularly guilty	0. I don't feel I am being punished.
2022-04-01 13:56:51	2022-04-01 14:02:12	2022-04-01	collect:GvZVDaeEave12GMo		KDA003		Yes	Kaduna North	Unguwar Shanu	Lagos Street	23	Female	Koranic	Unemployed	<15,000		Control																											0. I do not feel sad.	0. I am not particularly discouraged about the future.	0. I do not feel like a failure.	0. I get as much satisfaction out of things as I used to.	0 I don't feel particularly guilty	0. I don't feel I am being punished.
2022-04-01 14:05:55	2022-04-01 14:09:29	2022-04-01	collect:GvZVDaeEave12GMo		KDA003		Yes	Kaduna North	Unguwar Shanu	Lagos street	38	Female	Secondary	Unemployed	<15,000		Control																											1. I feel sad	1. I feel discouraged about the future.	1. I feel I have failed more than the average person.	1. I don't enjoy things the way I used to.	1 I feel guilty a good part of the time.	1. I feel I may be punished.
2022-04-01 14:14:57	2022-04-01 14:28:33	2022-04-01	collect:GvZVDaeEave12GMo		KDA003		Yes	Kaduna North	Unguwar Shanu	Dutse street	21	Female	Koranic	Unemployed	<15,000		Control																											0. I do not feel sad.	0. I am not particularly discouraged about the future.	0. I do not feel like a failure.	0. I get as much satisfaction out of things as I used to.	0 I don't feel particularly guilty	0. I don't feel I am being punished.
2022-04-01 14:36:15	2022-04-01 14:43:48	2022-04-01	collect:GvZVDaeEave12GMo		KDA003		Yes	Kaduna North	Unguwar Shanu	Duste Close	31	Female	Koranic	Unemployed	<15,000		Control																											0. I do not feel sad.	0. I am not particularly discouraged about the future.	0. I do not feel like a failure.	0. I get as much satisfaction out of things as I used to.	0 I don't feel particularly guilty	0. I don't feel I am being punished.
2022-04-01 14:44:34	2022-04-01 14:54:32	2022-04-01	collect:GvZVDaeEave12GMo		KDA003		Yes	Kaduna North	Unguwar Shanu	Dutse Close	16	Female	Koranic	Unemployed	<15,000		Control																											1. I feel sad	1. I feel discouraged about the future.	1. I feel I have failed more than the average person.	1. I don't enjoy things the way I used to.	1 I feel guilty a good part of the time.	1. I feel I may be punished.
2022-04-01 13:45:33	2022-04-01 22:40:15	2022-04-01	collect:GvZVDaeEave12GMo		KDA003		Yes	Kaduna North	Unguwar Shanu	Lagos Street	18	Female	Secondary	Unemployed	<15,000		Control																											0. I do not feel sad.	0. I am not particularly discouraged about the future.	0. I do not feel like a failure.	0. I get as much satisfaction out of things as I used to.	0 I don't feel particularly guilty	0. I don't feel I am being punished.
2022-03-28 10:23:29	2022-03-28 10:26:44	2022-03-28	collect:ndRvHwgt2WapYLOo		MKA 001		Yes	Kaduna South	Barnawa	Maha close	34	Male	Tertiary	Big time trader	30,000 and above		Control																											0. I do not feel sad.	0. I am not particularly discouraged about the future.	0. I do not feel like a failure.	0. I get as much satisfaction out of things as I used to.	0 I don't feel particularly guilty	0. I don't feel I am being punished.
2022-03-28 12:20:44	2022-03-28 12:23:36	2022-03-28	collect:ndRvHwgt2WapYLOo		MKA 001		Yes	Kaduna South	Barnawa	Danwaire street	35	Male	Primary	Unemployed	<15,000		Control																											0. I do not feel sad.	0. I am not particularly discouraged about the future.	0. I do not feel like a failure.	0. I get as much satisfaction out of things as I used to.	0 I don't feel particularly guilty	0. I don't feel I am being punished.
2022-03-28 12:29:22	2022-03-28 12:31:48	2022-03-28	collect:ndRvHwgt2WapYLOo		MKA 001		Yes	Kaduna South	Barnawa	Barnawa	47	Female	Secondary	Housewife	<15,000		Control																											0. I do not feel sad.	0. I am not particularly discouraged about the future.	0. I do not feel like a failure.	0. I get as much satisfaction out of things as I used to.	0 I don't feel particularly guilty	0. I don't feel I am being punished.
2022-03-28 12:45:12	2022-03-28 12:47:19	2022-03-28	collect:ndRvHwgt2WapYLOo		MKA 001		Yes	Kaduna South	Barnawa	Kurkuja street	19	Male	Secondary	Petty trader	25,000 to 29,000		Control																											0. I do not feel sad.	0. I am not particularly discouraged about the future.	0. I do not feel like a failure.	0. I get as much satisfaction out of things as I used to.	0 I don't feel particularly guilty	0. I don't feel I am being punished.
2022-03-28 13:04:14	2022-03-28 13:34:47	2022-03-28	collect:ONFzXVwXUahXfVhM		MKA002		Yes	Kaduna South	Tudun Wada North	Kaltungo Road	40	Female	Tertiary	Government worker	15,000 to 19,000		Control																											0. I do not feel sad.	1. I feel discouraged about the future.	1. I feel I have failed more than the average person.	2. I don't get real satisfaction out of anything anymore.	1 I feel guilty a good part of the time.	1. I feel I may be punished.
2022-03-28 14:09:03	2022-03-28 14:27:12	2022-03-28	351696090133844		MKA003		Yes	Kaduna South	Sabon Gari South	MATAZU ROAD	25	Female	Secondary	Housewife	<15,000		Control																											0. I do not feel sad.	0. I am not particularly discouraged about the future.	0. I do not feel like a failure.	0. I get as much satisfaction out of things as I used to.	0 I don't feel particularly guilty	0. I don't feel I am being punished.
2022-03-28 14:55:28	2022-03-28 15:01:20	2022-03-28	351696090133844		MKA003		Yes	Kaduna South	Sabon Gari South	FAKI ROAD	42	Female	Tertiary	Petty trader	15,000 to 19,000		Control																											0. I do not feel sad.	0. I am not particularly discouraged about the future.	0. I do not feel like a failure.	0. I get as much satisfaction out of things as I used to.	0 I don't feel particularly guilty	0. I don't feel I am being punished.
2022-03-28 13:48:46	2022-03-28 15:00:48	2022-03-28	collect:Ubd8qziYIMuXDNzu		MKA005		Yes	Kaduna South	Television	Yahaya str	30	Male	Secondary	Private sector worker	<15,000		Control																											1. I feel sad	0. I am not particularly discouraged about the future.	0. I do not feel like a failure.	3. I am dissatisfied or bored with everything.	0 I don't feel particularly guilty	0. I don't feel I am being punished.
2022-03-28 17:29:45	2022-03-28 17:31:41	2022-03-28	collect:ndRvHwgt2WapYLOo		MKA 001		Yes	Kaduna South	Barnawa	Ralda road	17	Female	Secondary	Petty trader	<15,000		Control																											0. I do not feel sad.	0. I am not particularly discouraged about the future.	0. I do not feel like a failure.	0. I get as much satisfaction out of things as I used to.	0 I don't feel particularly guilty	0. I don't feel I am being punished.
2022-03-28 17:36:31	2022-03-28 17:38:48	2022-03-28	collect:ndRvHwgt2WapYLOo		MKA 001		Yes	Kaduna South	Barnawa	Danwaire street	60	Male	Secondary	Government worker	30,000 and above		Control																											0. I do not feel sad.	0. I am not particularly discouraged about the future.	0. I do not feel like a failure.	0. I get as much satisfaction out of things as I used to.	0 I don't feel particularly guilty	0. I don't feel I am being punished.
2022-03-28 17:44:00	2022-03-28 17:45:51	2022-03-28	collect:ndRvHwgt2WapYLOo		MKA 001		Yes	Kaduna South	Barnawa	Karadua street	28	Male	Secondary	Petty trader	30,000 and above		Control																											0. I do not feel sad.	0. I am not particularly discouraged about the future.	0. I do not feel like a failure.	0. I get as much satisfaction out of things as I used to.	0 I don't feel particularly guilty	0. I don't feel I am being punished.
2022-03-28 17:52:13	2022-03-28 17:53:50	2022-03-28	collect:ndRvHwgt2WapYLOo		MKA 001		Yes	Kaduna South	Barnawa	Karadua street	24	Female	Secondary	Private sector worker	<15,000		Control																											0. I do not feel sad.	0. I am not particularly discouraged about the future.	0. I do not feel like a failure.	0. I get as much satisfaction out of things as I used to.	0 I don't feel particularly guilty	0. I don't feel I am being punished.
2022-03-28 18:01:01	2022-03-28 18:04:12	2022-03-28	collect:ndRvHwgt2WapYLOo		MKA 001		Yes	Kaduna South	Barnawa	Karadua street	32	Male	Secondary	Petty trader	<15,000		Control																											0. I do not feel sad.	0. I am not particularly discouraged about the future.	0. I do not feel like a failure.	0. I get as much satisfaction out of things as I used to.	0 I don't feel particularly guilty	0. I don't feel I am being punished.
2022-03-28 18:12:42	2022-03-28 18:14:06	2022-03-28	collect:ndRvHwgt2WapYLOo		MKA 001		Yes	Kaduna South	Barnawa	Karadua street	25	Female	Primary	Petty trader	<15,000		Control																											0. I do not feel sad.	0. I am not particularly discouraged about the future.	0. I do not feel like a failure.	0. I get as much satisfaction out of things as I used to.	0 I don't feel particularly guilty	0. I don't feel I am being punished.
2022-03-28 18:19:17	2022-03-28 18:21:03	2022-03-28	collect:ndRvHwgt2WapYLOo		MKA 001		Yes	Kaduna South	Barnawa	Karadua street	31	Male	Secondary	Petty trader	30,000 and above		Control																											0. I do not feel sad.	0. I am not particularly discouraged about the future.	0. I do not feel like a failure.	0. I get as much satisfaction out of things as I used to.	0 I don't feel particularly guilty	0. I don't feel I am being punished.
2022-03-28 18:36:51	2022-03-28 18:40:01	2022-03-28	collect:ONFzXVwXUahXfVhM		MKA002		Yes	Kaduna South	Unguwan Sanusi	Gamagira Road	27	Female	Tertiary	Government worker	20,000 to 24,000		Control																											0. I do not feel sad.	0. I am not particularly discouraged about the future.	0. I do not feel like a failure.	0. I get as much satisfaction out of things as I used to.	0 I don't feel particularly guilty	0. I don't feel I am being punished.
2022-03-29 10:39:56	2022-03-29 10:44:21	2022-03-29	collect:ndRvHwgt2WapYLOo		MKA 001		Yes	Kaduna South	Kakuri Hausa	Court road	45	Male	Tertiary	Unemployed	15,000 to 19,000		Control																											0. I do not feel sad.	0. I am not particularly discouraged about the future.	0. I do not feel like a failure.	0. I get as much satisfaction out of things as I used to.	0 I don't feel particularly guilty	0. I don't feel I am being punished.
2022-03-29 10:50:15	2022-03-29 10:52:57	2022-03-29	collect:ndRvHwgt2WapYLOo		MKA 001		Yes	Kaduna South	Kakuri Hausa	Dutsema street	24	Female	Primary	Petty trader	15,000 to 19,000		Control																											0. I do not feel sad.	0. I am not particularly discouraged about the future.	0. I do not feel like a failure.	0. I get as much satisfaction out of things as I used to.	0 I don't feel particularly guilty	0. I don't feel I am being punished.
2022-03-29 11:50:19	2022-03-29 11:51:48	2022-03-29	collect:ndRvHwgt2WapYLOo		MKA 001		Yes	Kaduna South	Kakuri Hausa	Dutsema street	20	Female	Secondary	Unemployed	<15,000		Control																											0. I do not feel sad.	0. I am not particularly discouraged about the future.	0. I do not feel like a failure.	0. I get as much satisfaction out of things as I used to.	0 I don't feel particularly guilty	0. I don't feel I am being punished.
2022-03-29 12:00:23	2022-03-29 12:02:55	2022-03-29	collect:ndRvHwgt2WapYLOo		MKA 001		Yes	Kaduna South	Kakuri Hausa	Birnin gwari	18	Male	Secondary	Petty trader	<15,000		Control																											0. I do not feel sad.	0. I am not particularly discouraged about the future.	0. I do not feel like a failure.	0. I get as much satisfaction out of things as I used to.	0 I don't feel particularly guilty	0. I don't feel I am being punished.
2022-03-29 12:09:39	2022-03-29 12:12:13	2022-03-29	collect:ndRvHwgt2WapYLOo		MKA 001		Yes	Kaduna South	Kakuri Hausa	Dutsema street	45	Male	Secondary	Petty trader	<15,000		Control																											1. I feel sad	0. I am not particularly discouraged about the future.	0. I do not feel like a failure.	0. I get as much satisfaction out of things as I used to.	0 I don't feel particularly guilty	0. I don't feel I am being punished.
2022-03-29 11:12:08	2022-03-29 11:17:38	2022-03-29	collect:ONFzXVwXUahXfVhM		MKA002		Yes	Kaduna South	Unguwan Sanusi	Kagoma Road	46	Female	Tertiary	Unemployed	<15,000		Control																											0. I do not feel sad.	0. I am not particularly discouraged about the future.	0. I do not feel like a failure.	0. I get as much satisfaction out of things as I used to.	0 I don't feel particularly guilty	0. I don't feel I am being punished.
2022-03-29 12:08:32	2022-03-29 12:11:46	2022-03-29	collect:ONFzXVwXUahXfVhM		MKA002		Yes	Kaduna South	Unguwan Sanusi	Kagoma Road	23	Female	Secondary	Housewife	<15,000		Control																											0. I do not feel sad.	0. I am not particularly discouraged about the future.	0. I do not feel like a failure.	0. I get as much satisfaction out of things as I used to.	0 I don't feel particularly guilty	0. I don't feel I am being punished.
2022-03-29 12:39:13	2022-03-29 12:42:33	2022-03-29	collect:ndRvHwgt2WapYLOo		MKA 001		Yes	Kaduna South	Kakuri Hausa	DIC ROAD	25	Male	Secondary	Petty trader	15,000 to 19,000		Control																											0. I do not feel sad.	0. I am not particularly discouraged about the future.	0. I do not feel like a failure.	0. I get as much satisfaction out of things as I used to.	0 I don't feel particularly guilty	0. I don't feel I am being punished.
2022-03-29 12:49:24	2022-03-29 12:55:42	2022-03-29	351696090133844		MKA003		Yes	Kaduna South	Sabon Gari South	Matazu close	43	Male	Secondary	Government worker	30,000 and above		Control																											0. I do not feel sad.	0. I am not particularly discouraged about the future.	0. I do not feel like a failure.	0. I get as much satisfaction out of things as I used to.	0 I don't feel particularly guilty	0. I don't feel I am being punished.
2022-03-29 12:52:46	2022-03-29 12:56:06	2022-03-29	collect:mUMtCmOLqSZ7KbI7		MKA005		Yes	Kaduna South	Badiko	BUTTERFLY ROAD	14	Male	Primary	Unemployed	<15,000		Control																											0. I do not feel sad.	0. I am not particularly discouraged about the future.	1. I feel I have failed more than the average person.	0. I get as much satisfaction out of things as I used to.	0 I don't feel particularly guilty	0. I don't feel I am being punished.
2022-03-29 12:55:37	2022-03-29 12:58:13	2022-03-29	collect:ndRvHwgt2WapYLOo		MKA 001		Yes	Kaduna South	Kakuri Hausa	Tuwari street	20	Female	Primary	Petty trader	<15,000		Control																											0. I do not feel sad.	0. I am not particularly discouraged about the future.	0. I do not feel like a failure.	0. I get as much satisfaction out of things as I used to.	0 I don't feel particularly guilty	0. I don't feel I am being punished.
2022-03-29 13:09:09	2022-03-29 13:10:53	2022-03-29	collect:ndRvHwgt2WapYLOo		MKA 001		Yes	Kaduna South	Kakuri Hausa	DIC road	85	Female	Koranic	Housewife	<15,000		Control																											0. I do not feel sad.	0. I am not particularly discouraged about the future.	0. I do not feel like a failure.	0. I get as much satisfaction out of things as I used to.	0 I don't feel particularly guilty	0. I don't feel I am being punished.
2022-03-29 13:07:09	2022-03-29 13:09:01	2022-03-29	collect:ndRvHwgt2WapYLOo		MKA 001		Yes	Kaduna South	Kakuri Hausa	DIC road	21	Female	Secondary	Housewife	<15,000		Control																											0. I do not feel sad.	0. I am not particularly discouraged about the future.	0. I do not feel like a failure.	0. I get as much satisfaction out of things as I used to.	0 I don't feel particularly guilty	0. I don't feel I am being punished.
2022-03-29 13:19:59	2022-03-29 13:23:18	2022-03-29	collect:ndRvHwgt2WapYLOo		MKA 001		Yes	Kaduna South	Kakuri Hausa	Tuwari street	38	Female	Primary	Petty trader	<15,000		Control																											0. I do not feel sad.	0. I am not particularly discouraged about the future.	0. I do not feel like a failure.	0. I get as much satisfaction out of things as I used to.	0 I don't feel particularly guilty	0. I don't feel I am being punished.
2022-03-29 13:20:59	2022-03-29 13:25:10	2022-03-29	351696090133844		MKA003		Yes	Kaduna South	Sabon Gari South	Kerala Road	25	Female	Secondary	Big time trader	<15,000		Control																											0. I do not feel sad.	0. I am not particularly discouraged about the future.	0. I do not feel like a failure.	0. I get as much satisfaction out of things as I used to.	0 I don't feel particularly guilty	0. I don't feel I am being punished.
2022-03-29 13:42:01	2022-03-29 13:44:05	2022-03-29	collect:mUMtCmOLqSZ7KbI7		MKA005		Yes	Kaduna South	Badiko	MODEL AVENUE	39	Female	Primary	Housewife	<15,000		Control																											0. I do not feel sad.	0. I am not particularly discouraged about the future.	0. I do not feel like a failure.	0. I get as much satisfaction out of things as I used to.	0 I don't feel particularly guilty	0. I don't feel I am being punished.
2022-03-29 12:39:37	2022-03-29 12:41:59	2022-03-29	collect:ONFzXVwXUahXfVhM		MKA002		Yes	Kaduna South	Unguwan Sanusi	Kurmai road	29	Female	Tertiary	Unemployed	<15,000		Control																											0. I do not feel sad.	0. I am not particularly discouraged about the future.	0. I do not feel like a failure.	0. I get as much satisfaction out of things as I used to.	0 I don't feel particularly guilty	0. I don't feel I am being punished.
2022-03-29 12:46:14	2022-03-29 12:58:48	2022-03-29	collect:ONFzXVwXUahXfVhM		MKA002		Yes	Kaduna South	Unguwan Sanusi	Kurmai road	30	Female	Tertiary	Housewife	30,000 and above		Control																											0. I do not feel sad.	0. I am not particularly discouraged about the future.	0. I do not feel like a failure.	0. I get as much satisfaction out of things as I used to.	0 I don't feel particularly guilty	0. I don't feel I am being punished.
2022-03-29 13:05:30	2022-03-29 13:16:01	2022-03-29	collect:ONFzXVwXUahXfVhM		MKA002		Yes	Kaduna South	Unguwan Sanusi	Kurmai Road	29	Female	Secondary	Big time trader	30,000 and above		Control																											1. I feel sad	0. I am not particularly discouraged about the future.	0. I do not feel like a failure.	0. I get as much satisfaction out of things as I used to.	0 I don't feel particularly guilty	0. I don't feel I am being punished.
2022-03-29 13:16:36	2022-03-29 13:22:18	2022-03-29	collect:ONFzXVwXUahXfVhM		MKA002		Yes	Kaduna South	Unguwan Sanusi	Kurmai Road	45	Female	Primary	Petty trader	<15,000		Control																											0. I do not feel sad.	0. I am not particularly discouraged about the future.	0. I do not feel like a failure.	0. I get as much satisfaction out of things as I used to.	0 I don't feel particularly guilty	0. I don't feel I am being punished.
2022-03-29 14:01:42	2022-03-29 14:04:25	2022-03-29	collect:ONFzXVwXUahXfVhM		MKA002		Yes	Kaduna South	Unguwan Sanusi	Kurmai Road	31	Female	Tertiary	Government worker	30,000 and above		Control																											0. I do not feel sad.	0. I am not particularly discouraged about the future.	0. I do not feel like a failure.	0. I get as much satisfaction out of things as I used to.	0 I don't feel particularly guilty	0. I don't feel I am being punished.
2022-03-29 14:42:27	2022-03-29 14:45:13	2022-03-29	collect:ONFzXVwXUahXfVhM		MKA002		Yes	Kaduna South	Unguwan Sanusi	Muhammadu Wule Road	22	Female	Tertiary	Unemployed	<15,000		Control																											0. I do not feel sad.	0. I am not particularly discouraged about the future.	0. I do not feel like a failure.	0. I get as much satisfaction out of things as I used to.	0 I don't feel particularly guilty	0. I don't feel I am being punished.
2022-03-29 19:31:09	2022-03-29 19:33:06	2022-03-29	collect:ONFzXVwXUahXfVhM		MKA002		Yes	Kaduna South	Unguwan Sanusi	Yusuf Close	26	Female	Secondary	Housewife	<15,000		Control																											0. I do not feel sad.	0. I am not particularly discouraged about the future.	0. I do not feel like a failure.	0. I get as much satisfaction out of things as I used to.	0 I don't feel particularly guilty	0. I don't feel I am being punished.
2022-03-30 09:34:47	2022-03-30 09:52:04	2022-03-30	collect:ndRvHwgt2WapYLOo		MKA 001		Yes	Kaduna South	Kakuri Hausa	Pawa street	25	Female	Secondary	Petty trader	<15,000		Control																											0. I do not feel sad.	0. I am not particularly discouraged about the future.	0. I do not feel like a failure.	0. I get as much satisfaction out of things as I used to.	0 I don't feel particularly guilty	0. I don't feel I am being punished.
2022-03-30 10:42:32	2022-03-30 10:43:36	2022-03-30	collect:ndRvHwgt2WapYLOo		MKA 001		Yes	Kaduna South	Kakuri Gwari	Kaje	23	Male	Secondary	Petty trader	15,000 to 19,000		Control																											0. I do not feel sad.	0. I am not particularly discouraged about the future.	0. I do not feel like a failure.	0. I get as much satisfaction out of things as I used to.	0 I don't feel particularly guilty	0. I don't feel I am being punished.
2022-03-30 10:48:46	2022-03-30 10:51:18	2022-03-30	collect:ndRvHwgt2WapYLOo		MKA 001		Yes	Kaduna South	Kakuri Gwari	Kaje street	25	Male	Secondary	Petty trader	<15,000		Control																											0. I do not feel sad.	0. I am not particularly discouraged about the future.	0. I do not feel like a failure.	0. I get as much satisfaction out of things as I used to.	0 I don't feel particularly guilty	0. I don't feel I am being punished.
2022-03-30 10:21:03	2022-03-30 10:32:16	2022-03-30	collect:ONFzXVwXUahXfVhM		MKA002		Yes	Kaduna South	Tudun Nupawa	Ribadu Crescent	30	Female	Secondary	Petty trader	<15,000		Control																											1. I feel sad	0. I am not particularly discouraged about the future.	0. I do not feel like a failure.	0. I get as much satisfaction out of things as I used to.	0 I don't feel particularly guilty	0. I don't feel I am being punished.
2022-03-30 10:32:58	2022-03-30 10:39:49	2022-03-30	collect:ONFzXVwXUahXfVhM		MKA002		Yes	Kaduna South	Tudun Nupawa	Ribadu Crescent	23	Female	Secondary	Housewife	<15,000		Control																											1. I feel sad	0. I am not particularly discouraged about the future.	0. I do not feel like a failure.	0. I get as much satisfaction out of things as I used to.	0 I don't feel particularly guilty	0. I don't feel I am being punished.
2022-03-30 11:05:27	2022-03-30 11:06:37	2022-03-30	collect:ndRvHwgt2WapYLOo		MKA 001		Yes	Kaduna South	Kakuri Gwari	Kaje street	23	Male	Secondary	Petty trader	15,000 to 19,000		Control																											0. I do not feel sad.	0. I am not particularly discouraged about the future.	0. I do not feel like a failure.	0. I get as much satisfaction out of things as I used to.	0 I don't feel particularly guilty	0. I don't feel I am being punished.
2022-03-30 11:06:48	2022-03-30 11:08:31	2022-03-30	collect:ndRvHwgt2WapYLOo		MKA 001		Yes	Kaduna South	Kakuri Gwari	Kaje street	20	Female	Secondary	Petty trader	<15,000		Control																											0. I do not feel sad.	0. I am not particularly discouraged about the future.	0. I do not feel like a failure.	0. I get as much satisfaction out of things as I used to.	0 I don't feel particularly guilty	0. I don't feel I am being punished.
2022-03-30 11:13:38	2022-03-30 11:15:02	2022-03-30	collect:ndRvHwgt2WapYLOo		MKA 001		Yes	Kaduna South	Kakuri Gwari	UNG kauna	25	Female	Tertiary	Private sector worker	20,000 to 24,000		Control																											0. I do not feel sad.	0. I am not particularly discouraged about the future.	0. I do not feel like a failure.	0. I get as much satisfaction out of things as I used to.	0 I don't feel particularly guilty	0. I don't feel I am being punished.
2022-03-30 11:18:04	2022-03-30 11:21:38	2022-03-30	collect:ONFzXVwXUahXfVhM		MKA002		Yes	Kaduna South	Tudun Nupawa	Ribadu Crescent	50	Female	Primary	Housewife	<15,000		Control																											0. I do not feel sad.	0. I am not particularly discouraged about the future.	0. I do not feel like a failure.	0. I get as much satisfaction out of things as I used to.	0 I don't feel particularly guilty	0. I don't feel I am being punished.
2022-03-30 11:22:22	2022-03-30 11:57:08	2022-03-30	collect:ONFzXVwXUahXfVhM		MKA002		Yes	Kaduna South	Tudun Nupawa	Ribadu Crescent	21	Female	Secondary	Petty trader	<15,000		Control																											0. I do not feel sad.	0. I am not particularly discouraged about the future.	0. I do not feel like a failure.	0. I get as much satisfaction out of things as I used to.	0 I don't feel particularly guilty	0. I don't feel I am being punished.
2022-03-30 11:36:48	2022-03-30 12:00:16	2022-03-30	collect:ONFzXVwXUahXfVhM		MKA002		Yes	Kaduna South	Tudun Nupawa	Ribadu Crescent	39	Female	Tertiary	Government worker	30,000 and above		Control																											0. I do not feel sad.	0. I am not particularly discouraged about the future.	0. I do not feel like a failure.	0. I get as much satisfaction out of things as I used to.	0 I don't feel particularly guilty	0. I don't feel I am being punished.
2022-03-30 11:57:17	2022-03-30 11:59:13	2022-03-30	collect:ONFzXVwXUahXfVhM		MKA002		Yes	Kaduna South	Tudun Nupawa	Minna Road	51	Female	Primary	Housewife	<15,000		Control																											0. I do not feel sad.	0. I am not particularly discouraged about the future.	0. I do not feel like a failure.	0. I get as much satisfaction out of things as I used to.	0 I don't feel particularly guilty	0. I don't feel I am being punished.
2022-03-29 14:56:34	2022-03-29 14:58:05	2022-03-29	collect:mUMtCmOLqSZ7KbI7		MKA005		Yes	Kaduna South	Badiko	NAVY ROAD	30	Male	Koranic	Petty trader	<15,000		Control																											0. I do not feel sad.	0. I am not particularly discouraged about the future.	0. I do not feel like a failure.	0. I get as much satisfaction out of things as I used to.	0 I don't feel particularly guilty	0. I don't feel I am being punished.
2022-03-30 13:09:06	2022-03-30 13:10:21	2022-03-30	collect:mUMtCmOLqSZ7KbI7		MKA005		Yes	Kaduna South	Badiko	DOWN GARAGE	16	Male	Secondary	Unemployed	<15,000		Control																											0. I do not feel sad.	0. I am not particularly discouraged about the future.	0. I do not feel like a failure.	0. I get as much satisfaction out of things as I used to.	0 I don't feel particularly guilty	0. I don't feel I am being punished.
2022-03-31 11:41:14	2022-03-31 11:42:44	2022-03-31	collect:ndRvHwgt2WapYLOo		MKA 001		Yes	Kaduna South	Kakuri Gwari	Afaka street	23	Female	Secondary	Petty trader	15,000 to 19,000		Control																											0. I do not feel sad.	0. I am not particularly discouraged about the future.	0. I do not feel like a failure.	0. I get as much satisfaction out of things as I used to.	0 I don't feel particularly guilty	0. I don't feel I am being punished.
2022-03-31 12:05:18	2022-03-31 12:06:59	2022-03-31	collect:ndRvHwgt2WapYLOo		MKA001		Yes	Kaduna South	Kakuri Gwari	Afaka street	21	Female	Secondary	Petty trader	15,000 to 19,000		Control																											0. I do not feel sad.	0. I am not particularly discouraged about the future.	0. I do not feel like a failure.	0. I get as much satisfaction out of things as I used to.	0 I don't feel particularly guilty	0. I don't feel I am being punished.
2022-03-31 12:18:47	2022-03-31 12:20:26	2022-03-31	collect:ndRvHwgt2WapYLOo		MKA 001		Yes	Kaduna South	Kakuri Gwari	Kwana Ashara	22	Male	Secondary	Petty trader	<15,000		Control																											0. I do not feel sad.	0. I am not particularly discouraged about the future.	0. I do not feel like a failure.	0. I get as much satisfaction out of things as I used to.	0 I don't feel particularly guilty	0. I don't feel I am being punished.
2022-03-31 12:39:42	2022-03-31 12:41:25	2022-03-31	collect:ndRvHwgt2WapYLOo		MKA 001		Yes	Kaduna South	Kakuri Gwari	Afaka street	20	Female	Tertiary	Petty trader	15,000 to 19,000		Control																											0. I do not feel sad.	0. I am not particularly discouraged about the future.	0. I do not feel like a failure.	0. I get as much satisfaction out of things as I used to.	0 I don't feel particularly guilty	0. I don't feel I am being punished.
2022-03-31 13:05:34	2022-03-31 13:14:13	2022-03-31	351696090133844		MKA003		Yes	Kaduna South	Sabon Gari South	Mando Road	40	Male	Secondary	Private sector worker	<15,000		Control																											1. I feel sad	0. I am not particularly discouraged about the future.	0. I do not feel like a failure.	0. I get as much satisfaction out of things as I used to.	0 I don't feel particularly guilty	0. I don't feel I am being punished.
2022-03-31 13:29:37	2022-03-31 13:34:24	2022-03-31	collect:ndRvHwgt2WapYLOo		MKA 001		Yes	Kaduna South	Kakuri Gwari	DIC road	25	Female	Secondary	Petty trader	15,000 to 19,000		Control																											0. I do not feel sad.	0. I am not particularly discouraged about the future.	0. I do not feel like a failure.	0. I get as much satisfaction out of things as I used to.	0 I don't feel particularly guilty	0. I don't feel I am being punished.
2022-03-31 13:30:22	2022-03-31 13:36:56	2022-03-31	351696090133844		MKA003		Yes	Kaduna South	Sabon Gari South	Matazu Road	65	Female	Primary	Housewife	<15,000		Control																											1. I feel sad	0. I am not particularly discouraged about the future.	0. I do not feel like a failure.	0. I get as much satisfaction out of things as I used to.	0 I don't feel particularly guilty	0. I don't feel I am being punished.
2022-03-31 13:43:59	2022-03-31 13:45:14	2022-03-31	collect:ndRvHwgt2WapYLOo		MKA 001		Yes	Kaduna South	Kakuri Gwari	Kaje street	19	Female	Secondary	Petty trader	15,000 to 19,000		Control																											0. I do not feel sad.	0. I am not particularly discouraged about the future.	0. I do not feel like a failure.	0. I get as much satisfaction out of things as I used to.	0 I don't feel particularly guilty	0. I don't feel I am being punished.
2022-03-31 14:00:07	2022-03-31 14:07:41	2022-03-31	351696090133844		MKA003		Yes	Kaduna South	Sabon Gari South	Gangara Road	22	Female	Secondary	Housewife	<15,000		Control																											1. I feel sad	0. I am not particularly discouraged about the future.	0. I do not feel like a failure.	0. I get as much satisfaction out of things as I used to.	0 I don't feel particularly guilty	0. I don't feel I am being punished.
2022-03-31 14:38:06	2022-03-31 14:42:55	2022-03-31	351696090133844		MKA003		Yes	Kaduna South	Sabon Gari South	Kudaru Road	18	Female	Secondary	Unemployed	<15,000		Control																											1. I feel sad	1. I feel discouraged about the future.	0. I do not feel like a failure.	0. I get as much satisfaction out of things as I used to.	0 I don't feel particularly guilty	0. I don't feel I am being punished.
2022-03-31 10:58:18	2022-03-31 11:02:55	2022-03-31	collect:mUMtCmOLqSZ7KbI7		MKA005		Yes	Kaduna South	Badiko	MAI UNGWAN ROAD	20	Male	Secondary	Unemployed	<15,000		Control																											0. I do not feel sad.	0. I am not particularly discouraged about the future.	0. I do not feel like a failure.	0. I get as much satisfaction out of things as I used to.	0 I don't feel particularly guilty	0. I don't feel I am being punished.
2022-04-01 11:14:26	2022-04-01 11:17:16	2022-04-01	collect:ONFzXVwXUahXfVhM		MKA002		Yes	Kaduna South	Tudun Wada North	Kumashi Road	37	Female	Secondary	Petty trader	15,000 to 19,000		Control																											0. I do not feel sad.	0. I am not particularly discouraged about the future.	0. I do not feel like a failure.	0. I get as much satisfaction out of things as I used to.	0 I don't feel particularly guilty	0. I don't feel I am being punished.
2022-04-01 11:21:23	2022-04-01 11:22:26	2022-04-01	collect:ONFzXVwXUahXfVhM		MKA002		Yes	Kaduna South	Tudun Wada North	Kumashi Road	25	Female	Secondary	Petty trader	<15,000		Control																											0. I do not feel sad.	0. I am not particularly discouraged about the future.	0. I do not feel like a failure.	0. I get as much satisfaction out of things as I used to.	0 I don't feel particularly guilty	0. I don't feel I am being punished.
2022-04-01 11:27:13	2022-04-01 11:28:13	2022-04-01	collect:ONFzXVwXUahXfVhM		MKA002		Yes	Kaduna South	Tudun Wada North	Kumashi Road	23	Female	Secondary	Petty trader	<15,000		Control																											0. I do not feel sad.	0. I am not particularly discouraged about the future.	0. I do not feel like a failure.	0. I get as much satisfaction out of things as I used to.	0 I don't feel particularly guilty	0. I don't feel I am being punished.
2022-04-01 11:31:14	2022-04-01 11:32:21	2022-04-01	collect:ONFzXVwXUahXfVhM		MKA002		Yes	Kaduna South	Tudun Wada North	Kumashi Road	19	Female	Secondary	Housewife	<15,000		Control																											0. I do not feel sad.	0. I am not particularly discouraged about the future.	0. I do not feel like a failure.	0. I get as much satisfaction out of things as I used to.	0 I don't feel particularly guilty	0. I don't feel I am being punished.
2022-04-01 11:35:21	2022-04-01 11:37:03	2022-04-01	collect:ONFzXVwXUahXfVhM		MKA002		Yes	Kaduna South	Tudun Wada North	Alkalawa Road	28	Female	Secondary	Housewife	<15,000		Control																											0. I do not feel sad.	0. I am not particularly discouraged about the future.	0. I do not feel like a failure.	0. I get as much satisfaction out of things as I used to.	0 I don't feel particularly guilty	0. I don't feel I am being punished.
2022-04-01 11:56:55	2022-04-01 11:58:31	2022-04-01	collect:ONFzXVwXUahXfVhM		MKA002		Yes	Kaduna South	Tudun Wada North	Alkalawa Road	30	Female	Tertiary	Government worker	30,000 and above		Control																											1. I feel sad	0. I am not particularly discouraged about the future.	0. I do not feel like a failure.	0. I get as much satisfaction out of things as I used to.	0 I don't feel particularly guilty	0. I don't feel I am being punished.
2022-04-01 11:43:48	2022-04-01 11:45:04	2022-04-01	collect:ONFzXVwXUahXfVhM		MKA002		Yes	Kaduna South	Tudun Wada North	Alkalawa Road	61	Female	Koranic	Housewife	<15,000		Control																											0. I do not feel sad.	0. I am not particularly discouraged about the future.	0. I do not feel like a failure.	0. I get as much satisfaction out of things as I used to.	0 I don't feel particularly guilty	0. I don't feel I am being punished.
2022-04-01 11:39:52	2022-04-01 11:41:10	2022-04-01	collect:ONFzXVwXUahXfVhM		MKA002		Yes	Kaduna South	Tudun Wada North	Alkalawa Road	51	Female	Primary	Petty trader	15,000 to 19,000		Control																											0. I do not feel sad.	0. I am not particularly discouraged about the future.	0. I do not feel like a failure.	0. I get as much satisfaction out of things as I used to.	0 I don't feel particularly guilty	0. I don't feel I am being punished.
2022-04-01 12:17:32	2022-04-01 12:20:49	2022-04-01	collect:mUMtCmOLqSZ7KbI7		MKA005		Yes	Kaduna South	Tudun Wada South	IGABI ROAD	45	Male	Tertiary	Unemployed	<15,000		Control																											0. I do not feel sad.	0. I am not particularly discouraged about the future.	0. I do not feel like a failure.	0. I get as much satisfaction out of things as I used to.	0 I don't feel particularly guilty	0. I don't feel I am being punished.
2022-04-01 12:15:04	2022-04-01 12:22:05	2022-04-01	351696090133844		MKA003		Yes	Kaduna South	Sabon Gari South	Faskari close	56	Male	Tertiary	Government worker	30,000 and above		Control																											1. I feel sad	1. I feel discouraged about the future.	0. I do not feel like a failure.	1. I don't enjoy things the way I used to.	0 I don't feel particularly guilty	0. I don't feel I am being punished.
2022-04-01 12:36:56	2022-04-01 12:44:42	2022-04-01	351696090133844		MKA003		Yes	Kaduna South	Sabon Gari South	Kerawa Road	40	Female	Tertiary	Unemployed	<15,000		Control																											0. I do not feel sad.	0. I am not particularly discouraged about the future.	0. I do not feel like a failure.	0. I get as much satisfaction out of things as I used to.	0 I don't feel particularly guilty	0. I don't feel I am being punished.
2022-04-01 13:26:16	2022-04-01 13:29:44	2022-04-01	351696090133844		MKA003		Yes	Kaduna South	Sabon Gari South	Saminaka Raod	19	Female	Secondary	Unemployed	<15,000		Control																											0. I do not feel sad.	0. I am not particularly discouraged about the future.	0. I do not feel like a failure.	0. I get as much satisfaction out of things as I used to.	0 I don't feel particularly guilty	0. I don't feel I am being punished.
2022-03-29 11:33:18	2022-04-01 16:10:13	2022-03-29	collect:Ubd8qziYIMuXDNzu		MKA005		Yes	Kaduna South	Television	Ugwawan kadara	23	Male	Secondary	Unemployed	<15,000		Control																											0. I do not feel sad.	0. I am not particularly discouraged about the future.	0. I do not feel like a failure.	1. I don't enjoy things the way I used to.	2 I feel quite guilty most of the time.	1. I feel I may be punished.
2022-03-29 13:37:17	2022-04-01 16:10:41	2022-03-29	collect:Ubd8qziYIMuXDNzu		MKA005		Yes	Kaduna South	Television	Ung maichibi	30	Female	Tertiary	Unemployed	<15,000		Control																											1. I feel sad	1. I feel discouraged about the future.	0. I do not feel like a failure.	0. I get as much satisfaction out of things as I used to.	1 I feel guilty a good part of the time.	0. I don't feel I am being punished.
2022-03-29 14:23:02	2022-03-29 14:40:11	2022-03-29	collect:Ubd8qziYIMuXDNzu		MKA005		Yes	Kaduna South	Television	Ung maichibi	37	Male	Tertiary	Private sector worker	20,000 to 24,000		Control																											0. I do not feel sad.	1. I feel discouraged about the future.	0. I do not feel like a failure.	1. I don't enjoy things the way I used to.	0 I don't feel particularly guilty	1. I feel I may be punished.
2022-03-30 14:29:54	2022-04-01 16:13:13	2022-03-30	collect:Ubd8qziYIMuXDNzu		MKA005		Yes	Kaduna South	Television	Television rd	16	Male	Secondary	Unemployed	<15,000		Control																											2. I am sad all the time and I can't snap out of it.	1. I feel discouraged about the future.	0. I do not feel like a failure.	0. I get as much satisfaction out of things as I used to.	0 I don't feel particularly guilty	0. I don't feel I am being punished.
2022-04-01 14:59:05	2022-04-01 16:14:16	2022-04-01	collect:Ubd8qziYIMuXDNzu		MKA005		Yes	Kaduna South	Television	Kagoro str	18	Male	Secondary	Unemployed	<15,000		Control																											0. I do not feel sad.	0. I am not particularly discouraged about the future.	0. I do not feel like a failure.	0. I get as much satisfaction out of things as I used to.	2 I feel quite guilty most of the time.	0. I don't feel I am being punished.
2022-03-30 13:51:48	2022-04-01 16:16:29	2022-03-30	collect:Ubd8qziYIMuXDNzu		MKA005		Yes	Kaduna South	Television	Market rd	21	Male	Secondary	Unemployed	<15,000		Control																											1. I feel sad	0. I am not particularly discouraged about the future.	0. I do not feel like a failure.	1. I don't enjoy things the way I used to.	0 I don't feel particularly guilty	3. I feel I am being punished.
2022-04-01 14:15:48	2022-04-01 16:17:27	2022-04-01	collect:Ubd8qziYIMuXDNzu		MKA005		Yes	Kaduna South	Television	Kafanchan str	25	Male	Secondary	Private sector worker	<15,000		Control																											1. I feel sad	0. I am not particularly discouraged about the future.	2. As I look back on my life, all I can see is a lot of failures.	1. I don't enjoy things the way I used to.	0 I don't feel particularly guilty	2. I expect to be punished.
2022-04-01 14:28:19	2022-04-01 16:17:39	2022-04-01	collect:Ubd8qziYIMuXDNzu		MKA005		Yes	Kaduna South	Television	Kafanchan str	21	Male	Secondary	Unemployed	<15,000		Control																											0. I do not feel sad.	0. I am not particularly discouraged about the future.	0. I do not feel like a failure.	0. I get as much satisfaction out of things as I used to.	1 I feel guilty a good part of the time.	2. I expect to be punished.
2022-04-01 15:15:20	2022-04-01 16:17:51	2022-04-01	collect:Ubd8qziYIMuXDNzu		MKA005		Yes	Kaduna South	Television	Kagoro str	13	Female	Secondary	Unemployed	<15,000		Control																											0. I do not feel sad.	0. I am not particularly discouraged about the future.	0. I do not feel like a failure.	1. I don't enjoy things the way I used to.	0 I don't feel particularly guilty	2. I expect to be punished.
2022-04-01 15:36:21	2022-04-01 16:18:09	2022-04-01	collect:Ubd8qziYIMuXDNzu		MKA005		Yes	Kaduna South	Television	Ung kaje	13	Male	Secondary	Unemployed	<15,000		Control																											1. I feel sad	0. I am not particularly discouraged about the future.	0. I do not feel like a failure.	0. I get as much satisfaction out of things as I used to.	0 I don't feel particularly guilty	0. I don't feel I am being punished.
2022-04-01 11:51:41	2022-04-01 11:52:53	2022-04-01	collect:ONFzXVwXUahXfVhM		MKA002		Yes	Kaduna South	Tudun Wada North	Kumashi Road	27	Female	Secondary	Petty trader	20,000 to 24,000		Control																											0. I do not feel sad.	0. I am not particularly discouraged about the future.	0. I do not feel like a failure.	0. I get as much satisfaction out of things as I used to.	0 I don't feel particularly guilty	0. I don't feel I am being punished.
2022-04-01 11:47:59	2022-04-01 11:49:13	2022-04-01	collect:ONFzXVwXUahXfVhM		MKA002		Yes	Kaduna South	Tudun Wada North	Alkalawa Road	33	Female	Secondary	Petty trader	15,000 to 19,000		Control																											1. I feel sad	0. I am not particularly discouraged about the future.	0. I do not feel like a failure.	0. I get as much satisfaction out of things as I used to.	0 I don't feel particularly guilty	0. I don't feel I am being punished.
2022-04-01 13:59:37	2022-04-01 14:04:38	2022-04-01	351696090133844		MKA003		Yes	Kaduna South	Sabon Gari North	Kagoro Road	72	Female	Secondary	Big time trader	15,000 to 19,000		Control																											0. I do not feel sad.	0. I am not particularly discouraged about the future.	0. I do not feel like a failure.	0. I get as much satisfaction out of things as I used to.	0 I don't feel particularly guilty	0. I don't feel I am being punished.
2022-04-02 13:26:36	2022-04-02 13:34:35	2022-04-02	351696090133844		MKA003		Yes	Kaduna South	Sabon Gari South	Bindawa Stree	19	Female	Tertiary	Unemployed	<15,000		Control																											1. I feel sad	0. I am not particularly discouraged about the future.	0. I do not feel like a failure.	0. I get as much satisfaction out of things as I used to.	0 I don't feel particularly guilty	0. I don't feel I am being punished.
2022-04-02 13:59:04	2022-04-02 14:02:18	2022-04-02	351696090133844		MKA003		Yes	Kaduna South	Sabon Gari North	Kargi Road by Dostamma	25	Female	Secondary	Housewife	<15,000		Control																											1. I feel sad	0. I am not particularly discouraged about the future.	0. I do not feel like a failure.	0. I get as much satisfaction out of things as I used to.	0 I don't feel particularly guilty	0. I don't feel I am being punished.
2022-04-05 13:05:31	2022-04-05 13:23:09	2022-04-05	collect:mUMtCmOLqSZ7KbI7		MKA005		Yes	Kaduna South	Sabon Gari West	MEDICAL ROAD	28	Female	Secondary	Unemployed	<15,000		Control																											0. I do not feel sad.	0. I am not particularly discouraged about the future.	0. I do not feel like a failure.	0. I get as much satisfaction out of things as I used to.	0 I don't feel particularly guilty	0. I don't feel I am being punished.
2022-04-05 13:07:00	2022-04-05 13:08:24	2022-04-05	collect:mUMtCmOLqSZ7KbI7		MKA005		Yes	Kaduna South	Sabon Gari West	MARKET ROAD	40	Female	Koranic	Housewife	<15,000		Control																											0. I do not feel sad.	0. I am not particularly discouraged about the future.	0. I do not feel like a failure.	0. I get as much satisfaction out of things as I used to.	0 I don't feel particularly guilty	0. I don't feel I am being punished.
2022-04-05 14:27:29	2022-04-05 14:29:02	2022-04-05	collect:mUMtCmOLqSZ7KbI7		MKA005		Yes	Kaduna South	Sabon Gari West	MARKET ROAD	18	Female	Secondary	Unemployed	<15,000		Control																											0. I do not feel sad.	0. I am not particularly discouraged about the future.	0. I do not feel like a failure.	0. I get as much satisfaction out of things as I used to.	0 I don't feel particularly guilty	0. I don't feel I am being punished.
2022-04-05 12:56:23	2022-04-05 14:43:18	2022-04-05	collect:Ubd8qziYIMuXDNzu		MKA005		Yes	Kaduna South	Makera	Court rd	25	Female	Tertiary	Housewife	<15,000		Control																											1. I feel sad	0. I am not particularly discouraged about the future.	0. I do not feel like a failure.	0. I get as much satisfaction out of things as I used to.	1 I feel guilty a good part of the time.	0. I don't feel I am being punished.
2022-04-05 13:09:11	2022-04-05 14:44:30	2022-04-05	collect:Ubd8qziYIMuXDNzu		MKA005		Yes	Kaduna South	Makera	Court rd	22	Female	Koranic	Housewife	<15,000		Control																											0. I do not feel sad.	0. I am not particularly discouraged about the future.	0. I do not feel like a failure.	0. I get as much satisfaction out of things as I used to.	0 I don't feel particularly guilty	0. I don't feel I am being punished.
2022-04-05 14:27:22	2022-04-05 14:44:01	2022-04-05	collect:Ubd8qziYIMuXDNzu		MKA005		Yes	Kaduna South	Makera	Main rd	16	Male	Secondary	Unemployed	<15,000		Control																											1. I feel sad	0. I am not particularly discouraged about the future.	0. I do not feel like a failure.	0. I get as much satisfaction out of things as I used to.	0 I don't feel particularly guilty	0. I don't feel I am being punished.
2022-04-05 12:27:53	2022-04-05 14:42:50	2022-04-05	collect:Ubd8qziYIMuXDNzu		MKA005		Yes	Kaduna South	Makera	Makera main rd	30	Female	Koranic	Petty trader	30,000 and above		Control																											0. I do not feel sad.	0. I am not particularly discouraged about the future.	0. I do not feel like a failure.	0. I get as much satisfaction out of things as I used to.	0 I don't feel particularly guilty	0. I don't feel I am being punished.
2022-04-02 14:32:07	2022-04-02 14:39:14	2022-04-02	351696090133844		MKA003		Yes	Kaduna South	Sabon Gari North	Kargi Road by Dianna street	30	Female	Tertiary	Unemployed	<15,000		Control																											0. I do not feel sad.	0. I am not particularly discouraged about the future.	0. I do not feel like a failure.	1. I don't enjoy things the way I used to.	0 I don't feel particularly guilty	3. I feel I am being punished.
2022-04-06 09:31:04	2022-04-06 09:35:51	2022-04-06	351696090133844		MKA003		Yes	Kaduna South	Sabon Gari North	KAGORO by UBA	25	Female	Tertiary	Unemployed	<15,000		Control																											1. I feel sad	0. I am not particularly discouraged about the future.	0. I do not feel like a failure.	0. I get as much satisfaction out of things as I used to.	0 I don't feel particularly guilty	0. I don't feel I am being punished.
2022-04-06 09:43:28	2022-04-06 09:47:14	2022-04-06	351696090133844		MKA003		Yes	Kaduna South	Sabon Gari North	KAGORO Close	45	Female	Primary	Housewife	<15,000		Control																											1. I feel sad	0. I am not particularly discouraged about the future.	0. I do not feel like a failure.	0. I get as much satisfaction out of things as I used to.	0 I don't feel particularly guilty	0. I don't feel I am being punished.
2022-04-06 09:57:13	2022-04-06 10:00:43	2022-04-06	351696090133844		MKA003		Yes	Kaduna South	Sabon Gari North	Hali Road	50	Female	Koranic	Unemployed	<15,000		Control																											2. I am sad all the time and I can't snap out of it.	0. I am not particularly discouraged about the future.	0. I do not feel like a failure.	0. I get as much satisfaction out of things as I used to.	0 I don't feel particularly guilty	0. I don't feel I am being punished.
2022-04-06 10:00:49	2022-04-06 10:04:42	2022-04-06	351696090133844		MKA003		Yes	Kaduna South	Sabon Gari North	Hali Road	40	Female	Koranic	Housewife	<15,000		Control																											1. I feel sad	0. I am not particularly discouraged about the future.	0. I do not feel like a failure.	0. I get as much satisfaction out of things as I used to.	0 I don't feel particularly guilty	0. I don't feel I am being punished.
2022-04-06 12:17:20	2022-04-06 12:19:38	2022-04-06	351696090133844		MKA003		Yes	Kaduna South	Sabon Gari North	Layin Zuma	19	Female	Secondary	Unemployed	<15,000		Control																											1. I feel sad	0. I am not particularly discouraged about the future.	0. I do not feel like a failure.	0. I get as much satisfaction out of things as I used to.	0 I don't feel particularly guilty	0. I don't feel I am being punished.
2022-04-06 13:46:02	2022-04-06 13:47:40	2022-04-06	collect:mUMtCmOLqSZ7KbI7		MKA005		Yes	Kaduna South	Sabon Gari West	MAATADUN ROAD	39	Female	Tertiary	Unemployed	<15,000		Control																											0. I do not feel sad.	0. I am not particularly discouraged about the future.	0. I do not feel like a failure.	0. I get as much satisfaction out of things as I used to.	0 I don't feel particularly guilty	0. I don't feel I am being punished.
2022-04-06 13:37:28	2022-04-06 15:10:56	2022-04-06	collect:Ubd8qziYIMuXDNzu		MKA005		Yes	Kaduna South	Makera	Enenezer	43	Female	Tertiary	Petty trader	15,000 to 19,000		Control																											1. I feel sad	0. I am not particularly discouraged about the future.	0. I do not feel like a failure.	0. I get as much satisfaction out of things as I used to.	0 I don't feel particularly guilty	0. I don't feel I am being punished.
2022-04-06 13:48:26	2022-04-06 15:10:04	2022-04-06	collect:Ubd8qziYIMuXDNzu		MKA005		Yes	Kaduna South	Makera	Durumin jamo	13	Male	Secondary	Unemployed	<15,000		Control																											0. I do not feel sad.	0. I am not particularly discouraged about the future.	0. I do not feel like a failure.	0. I get as much satisfaction out of things as I used to.	0 I don't feel particularly guilty	0. I don't feel I am being punished.
2022-04-06 13:52:42	2022-04-06 15:09:54	2022-04-06	collect:Ubd8qziYIMuXDNzu		MKA005		Yes	Kaduna South	Makera	Maigana	28	Male	Secondary	Housewife	<15,000		Control																											0. I do not feel sad.	0. I am not particularly discouraged about the future.	0. I do not feel like a failure.	0. I get as much satisfaction out of things as I used to.	0 I don't feel particularly guilty	0. I don't feel I am being punished.
2022-04-06 14:01:03	2022-04-06 15:10:13	2022-04-06	collect:Ubd8qziYIMuXDNzu		MKA005		Yes	Kaduna South	Makera	First galadinmawa	43	Female	Secondary	Petty trader	15,000 to 19,000		Control																											0. I do not feel sad.	0. I am not particularly discouraged about the future.	0. I do not feel like a failure.	0. I get as much satisfaction out of things as I used to.	0 I don't feel particularly guilty	0. I don't feel I am being punished.
2022-04-06 14:11:02	2022-04-06 15:10:20	2022-04-06	collect:Ubd8qziYIMuXDNzu		MKA005		Yes	Kaduna South	Makera	Faskari str	21	Female	Tertiary	Housewife	<15,000		Control																											0. I do not feel sad.	0. I am not particularly discouraged about the future.	0. I do not feel like a failure.	0. I get as much satisfaction out of things as I used to.	0 I don't feel particularly guilty	0. I don't feel I am being punished.
2022-04-06 14:21:44	2022-04-06 15:11:15	2022-04-06	collect:Ubd8qziYIMuXDNzu		MKA005		Yes	Kaduna South	Makera	Faskari str	23	Female	Secondary	Unemployed	<15,000		Control																											0. I do not feel sad.	0. I am not particularly discouraged about the future.	0. I do not feel like a failure.	0. I get as much satisfaction out of things as I used to.	1 I feel guilty a good part of the time.	0. I don't feel I am being punished.
2022-04-08 12:33:17	2022-04-08 12:34:35	2022-04-08	collect:mUMtCmOLqSZ7KbI7		MKA005		Yes	Kaduna South	Badiko	MADAWAKI ROAD	19	Female	Secondary	Unemployed	<15,000		Control																											0. I do not feel sad.	0. I am not particularly discouraged about the future.	0. I do not feel like a failure.	0. I get as much satisfaction out of things as I used to.	0 I don't feel particularly guilty	0. I don't feel I am being punished.
2022-04-08 12:48:16	2022-04-08 12:49:52	2022-04-08	collect:mUMtCmOLqSZ7KbI7		MKA005		Yes	Kaduna South	Badiko	MADAWAKI ROAD	32	Male	Tertiary	Unemployed	<15,000		Control																											0. I do not feel sad.	0. I am not particularly discouraged about the future.	0. I do not feel like a failure.	0. I get as much satisfaction out of things as I used to.	0 I don't feel particularly guilty	0. I don't feel I am being punished.
2022-04-08 13:05:46	2022-04-08 13:07:44	2022-04-08	collect:mUMtCmOLqSZ7KbI7		MKA005		Yes	Kaduna South	Badiko	BELLO ROAD	30	Female	Koranic	Housewife	<15,000		Control																											0. I do not feel sad.	0. I am not particularly discouraged about the future.	0. I do not feel like a failure.	0. I get as much satisfaction out of things as I used to.	0 I don't feel particularly guilty	0. I don't feel I am being punished.
2022-04-08 13:16:18	2022-04-08 13:18:10	2022-04-08	collect:mUMtCmOLqSZ7KbI7		MKA005		Yes	Kaduna South	Badiko	MADAWAKI ROAD	29	Female	Secondary	Unemployed	<15,000		Control																											0. I do not feel sad.	0. I am not particularly discouraged about the future.	0. I do not feel like a failure.	0. I get as much satisfaction out of things as I used to.	0 I don't feel particularly guilty	0. I don't feel I am being punished.
2022-04-08 12:47:44	2022-04-08 14:18:51	2022-04-08	collect:Ubd8qziYIMuXDNzu		MKA005		Yes	Kaduna South	Makera	Faskari	33	Female	Tertiary	Private sector worker	25,000 to 29,000		Control																											0. I do not feel sad.	0. I am not particularly discouraged about the future.	0. I do not feel like a failure.	0. I get as much satisfaction out of things as I used to.	0 I don't feel particularly guilty	2. I expect to be punished.
2022-04-08 13:25:23	2022-04-08 14:19:01	2022-04-08	collect:Ubd8qziYIMuXDNzu		MKA005		Yes	Kaduna South	Makera	Ebenezar	22	Male	Secondary	Unemployed	<15,000		Control																											0. I do not feel sad.	0. I am not particularly discouraged about the future.	0. I do not feel like a failure.	0. I get as much satisfaction out of things as I used to.	0 I don't feel particularly guilty	0. I don't feel I am being punished.
2022-04-08 13:35:21	2022-04-08 14:19:21	2022-04-08	collect:Ubd8qziYIMuXDNzu		MKA005		Yes	Kaduna South	Makera	Zango	65	Male	Secondary	Unemployed	<15,000		Control																											0. I do not feel sad.	0. I am not particularly discouraged about the future.	0. I do not feel like a failure.	0. I get as much satisfaction out of things as I used to.	0 I don't feel particularly guilty	0. I don't feel I am being punished.
2022-04-08 13:47:01	2022-04-08 14:19:13	2022-04-08	collect:Ubd8qziYIMuXDNzu		MKA005		Yes	Kaduna South	Makera	Babadodo	13	Male	Secondary	Unemployed	<15,000		Control																											0. I do not feel sad.	0. I am not particularly discouraged about the future.	0. I do not feel like a failure.	0. I get as much satisfaction out of things as I used to.	0 I don't feel particularly guilty	0. I don't feel I am being punished.
2022-04-08 13:53:07	2022-04-08 14:17:21	2022-04-08	collect:Ubd8qziYIMuXDNzu		MKA005		Yes	Kaduna South	Makera	Bible society rd	44	Female	Tertiary	Petty trader	15,000 to 19,000		Control																											0. I do not feel sad.	0. I am not particularly discouraged about the future.	0. I do not feel like a failure.	0. I get as much satisfaction out of things as I used to.	0 I don't feel particularly guilty	0. I don't feel I am being punished.
2022-04-08 10:50:13	2022-04-08 10:52:32	2022-04-08	351696090133844		MKA003		Yes	Kaduna South	Sabon Gari North	Hali Road	37	Female	Secondary	Housewife	<15,000		Control																											1. I feel sad	0. I am not particularly discouraged about the future.	0. I do not feel like a failure.	0. I get as much satisfaction out of things as I used to.	0 I don't feel particularly guilty	0. I don't feel I am being punished.
2022-04-08 16:56:40	2022-04-08 16:58:55	2022-04-08	351696090133844		MKA003		Yes	Kaduna South	Sabon Gari North	Rahama Road	29	Male	Tertiary	Unemployed	<15,000		Control																											1. I feel sad	0. I am not particularly discouraged about the future.	0. I do not feel like a failure.	0. I get as much satisfaction out of things as I used to.	0 I don't feel particularly guilty	0. I don't feel I am being punished.
2022-04-12 15:28:11	2022-04-12 15:29:45	2022-04-12	collect:mUMtCmOLqSZ7KbI7		MKA004		Yes	Kaduna South	Sabon Gari West	MARIRI ROAD	31	Female	Koranic	Housewife	<15,000		Control																											0. I do not feel sad.	0. I am not particularly discouraged about the future.	0. I do not feel like a failure.	0. I get as much satisfaction out of things as I used to.	0 I don't feel particularly guilty	0. I don't feel I am being punished.
2022-04-12 15:33:01	2022-04-12 16:20:57	2022-04-12	collect:mUMtCmOLqSZ7KbI7		MKA004		Yes	Kaduna South	Sabon Gari West	PRINCE ROAD	25	Female	Secondary	Unemployed	<15,000		Control																											0. I do not feel sad.	0. I am not particularly discouraged about the future.	0. I do not feel like a failure.	0. I get as much satisfaction out of things as I used to.	0 I don't feel particularly guilty	0. I don't feel I am being punished.
2022-04-13 11:14:16	2022-04-13 11:15:54	2022-04-13	collect:mUMtCmOLqSZ7KbI7		MKA004		Yes	Kaduna South	Tudun Wada South	YANTUKWANE	35	Female	Koranic	Housewife	<15,000		Control																											0. I do not feel sad.	0. I am not particularly discouraged about the future.	0. I do not feel like a failure.	0. I get as much satisfaction out of things as I used to.	0 I don't feel particularly guilty	0. I don't feel I am being punished.
2022-04-13 11:20:08	2022-04-13 11:21:24	2022-04-13	collect:mUMtCmOLqSZ7KbI7		MKA004		Yes	Kaduna South	Tudun Wada South	LAYIN TRANSFORMER	17	Male	Secondary	Unemployed	<15,000		Control																											0. I do not feel sad.	0. I am not particularly discouraged about the future.	0. I do not feel like a failure.	0. I get as much satisfaction out of things as I used to.	0 I don't feel particularly guilty	0. I don't feel I am being punished.
2022-04-13 11:30:03	2022-04-13 11:31:16	2022-04-13	collect:mUMtCmOLqSZ7KbI7		MKA004		Yes	Kaduna South	Tudun Wada South	LAYIN GEMU	20	Male	Secondary	Unemployed	<15,000		Control																											0. I do not feel sad.	0. I am not particularly discouraged about the future.	0. I do not feel like a failure.	0. I get as much satisfaction out of things as I used to.	0 I don't feel particularly guilty	0. I don't feel I am being punished.
2022-04-13 11:37:32	2022-04-13 11:38:52	2022-04-13	collect:mUMtCmOLqSZ7KbI7		MKA004		Yes	Kaduna South	Tudun Wada South	YANTUKWANE LINE	13	Male	Secondary	Unemployed	<15,000		Control																											0. I do not feel sad.	0. I am not particularly discouraged about the future.	0. I do not feel like a failure.	0. I get as much satisfaction out of things as I used to.	0 I don't feel particularly guilty	0. I don't feel I am being punished.
2022-04-13 11:44:21	2022-04-13 11:45:53	2022-04-13	collect:mUMtCmOLqSZ7KbI7		MKA004		Yes	Kaduna South	Tudun Wada South	YANTUKWANE	14	Male	Primary	Unemployed	<15,000		Control																											0. I do not feel sad.	0. I am not particularly discouraged about the future.	0. I do not feel like a failure.	0. I get as much satisfaction out of things as I used to.	0 I don't feel particularly guilty	0. I don't feel I am being punished.
2022-04-13 11:49:15	2022-04-13 11:50:33	2022-04-13	collect:mUMtCmOLqSZ7KbI7		MKA004		Yes	Kaduna South	Tudun Wada South	LAYIN ASIBITI	18	Female	Secondary	Unemployed	<15,000		Control																											0. I do not feel sad.	0. I am not particularly discouraged about the future.	0. I do not feel like a failure.	0. I get as much satisfaction out of things as I used to.	0 I don't feel particularly guilty	0. I don't feel I am being punished.
2022-04-13 11:54:10	2022-04-13 11:55:20	2022-04-13	collect:mUMtCmOLqSZ7KbI7		MKA004		Yes	Kaduna South	Tudun Wada South	LAYIN MUSABAKA	60	Male	Tertiary	Government worker	30,000 and above		Control																											0. I do not feel sad.	0. I am not particularly discouraged about the future.	0. I do not feel like a failure.	0. I get as much satisfaction out of things as I used to.	0 I don't feel particularly guilty	0. I don't feel I am being punished.
2022-04-13 11:58:31	2022-04-13 11:59:46	2022-04-13	collect:mUMtCmOLqSZ7KbI7		MKA004		Yes	Kaduna South	Tudun Wada South	MADOBI ROAD	16	Male	Secondary	Unemployed	<15,000		Control																											0. I do not feel sad.	0. I am not particularly discouraged about the future.	0. I do not feel like a failure.	0. I get as much satisfaction out of things as I used to.	0 I don't feel particularly guilty	0. I don't feel I am being punished.
2022-04-13 12:07:39	2022-04-13 12:08:59	2022-04-13	collect:mUMtCmOLqSZ7KbI7		MKA004		Yes	Kaduna South	Tudun Wada South	YANTUKWANE	17	Male	Secondary	Unemployed	<15,000		Control																											0. I do not feel sad.	0. I am not particularly discouraged about the future.	0. I do not feel like a failure.	0. I get as much satisfaction out of things as I used to.	0 I don't feel particularly guilty	0. I don't feel I am being punished.
2022-04-13 11:10:16	2022-04-13 11:11:30	2022-04-13	collect:ndRvHwgt2WapYLOo		MKA 004		Yes	Kaduna South	Sabon Gari West	Naibi street	23	Female	Secondary	Petty trader	<15,000		Control																											0. I do not feel sad.	0. I am not particularly discouraged about the future.	0. I do not feel like a failure.	0. I get as much satisfaction out of things as I used to.	0 I don't feel particularly guilty	0. I don't feel I am being punished.
2022-04-13 11:17:09	2022-04-13 11:18:21	2022-04-13	collect:ndRvHwgt2WapYLOo		MKA 004		Yes	Kaduna South	Sabon Gari West	Naibi street	19	Male	Secondary	Petty trader	<15,000		Control																											0. I do not feel sad.	0. I am not particularly discouraged about the future.	0. I do not feel like a failure.	0. I get as much satisfaction out of things as I used to.	0 I don't feel particularly guilty	0. I don't feel I am being punished.
2022-04-13 11:21:08	2022-04-13 11:22:26	2022-04-13	collect:ndRvHwgt2WapYLOo		MKA 004		Yes	Kaduna South	Sabon Gari West	Naibi street	37	Female	Secondary	Petty trader	15,000 to 19,000		Control																											1. I feel sad	0. I am not particularly discouraged about the future.	0. I do not feel like a failure.	0. I get as much satisfaction out of things as I used to.	0 I don't feel particularly guilty	0. I don't feel I am being punished.
2022-04-13 11:25:36	2022-04-13 11:26:56	2022-04-13	collect:ndRvHwgt2WapYLOo		MKA 004		Yes	Kaduna South	Sabon Gari West	Yan biyu	22	Male	Tertiary	Petty trader	20,000 to 24,000		Control																											0. I do not feel sad.	0. I am not particularly discouraged about the future.	0. I do not feel like a failure.	0. I get as much satisfaction out of things as I used to.	0 I don't feel particularly guilty	0. I don't feel I am being punished.
2022-04-13 11:33:57	2022-04-13 11:35:38	2022-04-13	collect:ndRvHwgt2WapYLOo		MKA 004		Yes	Kaduna South	Sabon Gari West	Saminaka street	68	Female	Koranic	Housewife	<15,000		Control																											0. I do not feel sad.	0. I am not particularly discouraged about the future.	0. I do not feel like a failure.	0. I get as much satisfaction out of things as I used to.	0 I don't feel particularly guilty	0. I don't feel I am being punished.
2022-04-13 11:39:43	2022-04-13 11:41:12	2022-04-13	collect:ndRvHwgt2WapYLOo		MKA 004		Yes	Kaduna South	Sabon Gari West	Saminaka	52	Male	Tertiary	Unemployed	<15,000		Control																											1. I feel sad	0. I am not particularly discouraged about the future.	0. I do not feel like a failure.	0. I get as much satisfaction out of things as I used to.	0 I don't feel particularly guilty	0. I don't feel I am being punished.
2022-04-13 11:44:26	2022-04-13 11:45:45	2022-04-13	collect:ndRvHwgt2WapYLOo		MKA 004		Yes	Kaduna South	Sabon Gari West	Market road	21	Male	Secondary	Petty trader	15,000 to 19,000		Control																											0. I do not feel sad.	0. I am not particularly discouraged about the future.	0. I do not feel like a failure.	0. I get as much satisfaction out of things as I used to.	0 I don't feel particularly guilty	0. I don't feel I am being punished.
2022-04-13 11:48:27	2022-04-13 11:49:38	2022-04-13	collect:ndRvHwgt2WapYLOo		MKA 004		Yes	Kaduna South	Sabon Gari West	Market road	25	Male	Tertiary	Private sector worker	25,000 to 29,000		Control																											0. I do not feel sad.	0. I am not particularly discouraged about the future.	0. I do not feel like a failure.	0. I get as much satisfaction out of things as I used to.	0 I don't feel particularly guilty	0. I don't feel I am being punished.
2022-04-13 11:59:46	2022-04-13 12:00:51	2022-04-13	collect:ndRvHwgt2WapYLOo		MKA 004		Yes	Kaduna South	Tudun Wada South	Zango road	19	Male	Secondary	Petty trader	<15,000		Control																											0. I do not feel sad.	0. I am not particularly discouraged about the future.	0. I do not feel like a failure.	0. I get as much satisfaction out of things as I used to.	0 I don't feel particularly guilty	0. I don't feel I am being punished.
2022-04-13 13:49:29	2022-04-13 13:50:38	2022-04-13	collect:ONFzXVwXUahXfVhM		MKA002		Yes	Kaduna South	Tudun Nupawa	Bima Road	21	Female	Secondary	Housewife	<15,000		Control																											0. I do not feel sad.	0. I am not particularly discouraged about the future.	0. I do not feel like a failure.	0. I get as much satisfaction out of things as I used to.	0 I don't feel particularly guilty	0. I don't feel I am being punished.
2022-04-13 13:52:57	2022-04-13 13:54:06	2022-04-13	collect:ONFzXVwXUahXfVhM		MKA002		Yes	Kaduna South	Tudun Nupawa	Bima Road	22	Female	Secondary	Petty trader	15,000 to 19,000		Control																											0. I do not feel sad.	0. I am not particularly discouraged about the future.	0. I do not feel like a failure.	0. I get as much satisfaction out of things as I used to.	0 I don't feel particularly guilty	0. I don't feel I am being punished.
2022-04-13 13:56:45	2022-04-13 13:58:14	2022-04-13	collect:ONFzXVwXUahXfVhM		MKA002		Yes	Kaduna South	Tudun Nupawa	Bima Road	27	Female	Tertiary	Unemployed	15,000 to 19,000		Control																											0. I do not feel sad.	0. I am not particularly discouraged about the future.	0. I do not feel like a failure.	0. I get as much satisfaction out of things as I used to.	0 I don't feel particularly guilty	0. I don't feel I am being punished.
2022-04-13 14:00:26	2022-04-13 14:01:34	2022-04-13	collect:ONFzXVwXUahXfVhM		MKA002		Yes	Kaduna South	Tudun Nupawa	Bima Road	30	Female	Tertiary	Private sector worker	20,000 to 24,000		Control																											0. I do not feel sad.	0. I am not particularly discouraged about the future.	0. I do not feel like a failure.	0. I get as much satisfaction out of things as I used to.	0 I don't feel particularly guilty	0. I don't feel I am being punished.
2022-04-13 14:11:20	2022-04-13 14:12:16	2022-04-13	collect:ONFzXVwXUahXfVhM		MKA002		Yes	Kaduna South	Tudun Nupawa	Bima Road	22	Female	Secondary	Housewife	<15,000		Control																											0. I do not feel sad.	0. I am not particularly discouraged about the future.	0. I do not feel like a failure.	0. I get as much satisfaction out of things as I used to.	0 I don't feel particularly guilty	0. I don't feel I am being punished.
2022-04-13 15:59:50	2022-04-13 16:00:53	2022-04-13	collect:ONFzXVwXUahXfVhM		MKA002		Yes	Kaduna South	Tudun Nupawa	Bima Road	22	Female	Secondary	Unemployed	<15,000		Control																											0. I do not feel sad.	0. I am not particularly discouraged about the future.	0. I do not feel like a failure.	0. I get as much satisfaction out of things as I used to.	0 I don't feel particularly guilty	0. I don't feel I am being punished.
2022-04-13 16:03:21	2022-04-13 16:04:36	2022-04-13	collect:ONFzXVwXUahXfVhM		MKA002		Yes	Kaduna South	Tudun Nupawa	Bima Road	23	Female	Secondary	Petty trader	<15,000		Control																											0. I do not feel sad.	0. I am not particularly discouraged about the future.	0. I do not feel like a failure.	0. I get as much satisfaction out of things as I used to.	0 I don't feel particularly guilty	0. I don't feel I am being punished.
2022-04-13 16:07:57	2022-04-13 16:09:09	2022-04-13	collect:ONFzXVwXUahXfVhM		MKA002		Yes	Kaduna South	Tudun Nupawa	Ibrahim Taiwo Road	31	Female	Tertiary	Government worker	30,000 and above		Control																											0. I do not feel sad.	0. I am not particularly discouraged about the future.	0. I do not feel like a failure.	0. I get as much satisfaction out of things as I used to.	0 I don't feel particularly guilty	0. I don't feel I am being punished.
2022-04-14 11:55:03	2022-04-14 11:56:32	2022-04-14	collect:ONFzXVwXUahXfVhM		MKA002		Yes	Kaduna South	Tudun Nupawa	Minna Road	29	Female	Tertiary	Private sector worker	20,000 to 24,000		Control																											0. I do not feel sad.	0. I am not particularly discouraged about the future.	0. I do not feel like a failure.	0. I get as much satisfaction out of things as I used to.	0 I don't feel particularly guilty	0. I don't feel I am being punished.
2022-04-14 12:22:15	2022-04-14 12:23:41	2022-04-14	collect:ONFzXVwXUahXfVhM		MKA002		Yes	Kaduna South	Tudun Nupawa	Minna Road	22	Female	Secondary	Housewife	<15,000		Control																											0. I do not feel sad.	0. I am not particularly discouraged about the future.	0. I do not feel like a failure.	0. I get as much satisfaction out of things as I used to.	0 I don't feel particularly guilty	0. I don't feel I am being punished.
2022-04-14 12:28:23	2022-04-14 12:30:27	2022-04-14	collect:ONFzXVwXUahXfVhM		MKA002		Yes	Kaduna South	Tudun Nupawa	Minna Road	44	Female	Secondary	Petty trader	15,000 to 19,000		Control																											0. I do not feel sad.	0. I am not particularly discouraged about the future.	0. I do not feel like a failure.	0. I get as much satisfaction out of things as I used to.	0 I don't feel particularly guilty	0. I don't feel I am being punished.
2022-04-15 08:57:55	2022-04-15 08:59:05	2022-04-15	collect:mUMtCmOLqSZ7KbI7		MKA004		Yes	Kaduna South	Badiko	DIKKO ROAD	26	Male	Tertiary	Unemployed	<15,000		Control																											0. I do not feel sad.	0. I am not particularly discouraged about the future.	0. I do not feel like a failure.	0. I get as much satisfaction out of things as I used to.	0 I don't feel particularly guilty	0. I don't feel I am being punished.
2022-04-15 09:03:04	2022-04-15 09:04:52	2022-04-15	collect:mUMtCmOLqSZ7KbI7		MKA004		Yes	Kaduna South	Badiko	AFAMU ROAD	16	Female	Secondary	Unemployed	<15,000		Control																											0. I do not feel sad.	0. I am not particularly discouraged about the future.	0. I do not feel like a failure.	0. I get as much satisfaction out of things as I used to.	0 I don't feel particularly guilty	0. I don't feel I am being punished.
2022-04-15 09:08:46	2022-04-15 09:09:57	2022-04-15	collect:mUMtCmOLqSZ7KbI7		MKA004		Yes	Kaduna South	Badiko	BADIKKO ROAD	13	Male	Primary	Unemployed	<15,000		Control																											0. I do not feel sad.	0. I am not particularly discouraged about the future.	0. I do not feel like a failure.	0. I get as much satisfaction out of things as I used to.	0 I don't feel particularly guilty	0. I don't feel I am being punished.
2022-04-15 09:12:54	2022-04-15 09:14:24	2022-04-15	collect:mUMtCmOLqSZ7KbI7		MKA004		Yes	Kaduna South	Badiko	MADAWAKI ROAD	15	Male	Secondary	Unemployed	<15,000		Control																											0. I do not feel sad.	0. I am not particularly discouraged about the future.	0. I do not feel like a failure.	0. I get as much satisfaction out of things as I used to.	0 I don't feel particularly guilty	0. I don't feel I am being punished.
2022-04-15 09:19:06	2022-04-15 09:20:17	2022-04-15	collect:mUMtCmOLqSZ7KbI7		MKA004		Yes	Kaduna South	Badiko	MADAWAKI ROAD	35	Male	Tertiary	Unemployed	<15,000		Control																											0. I do not feel sad.	0. I am not particularly discouraged about the future.	0. I do not feel like a failure.	0. I get as much satisfaction out of things as I used to.	0 I don't feel particularly guilty	0. I don't feel I am being punished.
2022-04-15 09:20:28	2022-04-15 09:27:06	2022-04-15	collect:mUMtCmOLqSZ7KbI7		MKA004		Yes	Kaduna South	Badiko	MAI UNGWAN ROAD	32	Female	Secondary	Housewife	<15,000		Control																											0. I do not feel sad.	0. I am not particularly discouraged about the future.	0. I do not feel like a failure.	0. I get as much satisfaction out of things as I used to.	0 I don't feel particularly guilty	0. I don't feel I am being punished.
2022-04-15 09:29:55	2022-04-15 09:31:21	2022-04-15	collect:mUMtCmOLqSZ7KbI7		MKA004		Yes	Kaduna South	Badiko	DOWN GARAGE	25	Male	Secondary	Unemployed	<15,000		Control																											0. I do not feel sad.	0. I am not particularly discouraged about the future.	0. I do not feel like a failure.	0. I get as much satisfaction out of things as I used to.	0 I don't feel particularly guilty	0. I don't feel I am being punished.
2022-04-15 09:34:16	2022-04-15 09:35:40	2022-04-15	collect:mUMtCmOLqSZ7KbI7		MKA004		Yes	Kaduna South	Badiko	MODEL ROAD	55	Male	Tertiary	Petty trader	<15,000		Control																											0. I do not feel sad.	0. I am not particularly discouraged about the future.	0. I do not feel like a failure.	0. I get as much satisfaction out of things as I used to.	0 I don't feel particularly guilty	0. I don't feel I am being punished.
2022-04-15 09:41:23	2022-04-15 09:42:43	2022-04-15	collect:mUMtCmOLqSZ7KbI7		MKA004		Yes	Kaduna South	Badiko	MALUMFASHI ROAD	14	Male	Secondary	Unemployed	<15,000		Control																											0. I do not feel sad.	0. I am not particularly discouraged about the future.	0. I do not feel like a failure.	0. I get as much satisfaction out of things as I used to.	0 I don't feel particularly guilty	0. I don't feel I am being punished.
2022-04-15 09:45:42	2022-04-15 09:46:51	2022-04-15	collect:mUMtCmOLqSZ7KbI7		MKA004		Yes	Kaduna South	Badiko	MAI UNGWA ROAD	20	Male	Secondary	Unemployed	<15,000		Control																											0. I do not feel sad.	0. I am not particularly discouraged about the future.	0. I do not feel like a failure.	0. I get as much satisfaction out of things as I used to.	0 I don't feel particularly guilty	0. I don't feel I am being punished.
															30.0473	33.7626
															11.2312	14.5684
																13
[truncated: 29 more columns]
